# Supplementary material for: [μ-Bis(diphenyl­phosphan­yl)ethane-1:2κ2 P:P′]nona­carbonyl-1κ3 C,2κ3 C,3κ3 C-(triphenyl­stibine-3κSb)-triangulo-triruthenium(0)
Source: Acta Crystallogr Sect E Struct Rep Online. 2011 Jan 15;67(Pt 2):m177–8. doi: 10.1107/S1600536810054218 (PMC3051588; doi:10.1107/S1600536810054218)
Supplement: Supplementary file 2 [file e-67-0m177-Isup2.hkl]

# 
# h,k,l, Fc-squared, Fo-squared, sigma(Fo-squared) and status flag 
# 
data_I
_shelx_title ' a in P-1' 
_shelx_refln_list_code          4 
_shelx_F_calc_maximum      473.77 
_exptl_crystal_F_000      2568.00 
_reflns_d_resolution_high  0.7107 
 
loop_ 
 _symmetry_equiv_pos_as_xyz 
 'x, y, z' 
 '-x, -y, -z' 
 
_cell_length_a    15.1589 
_cell_length_b    18.6156 
_cell_length_c    20.0398 
_cell_angle_alpha 113.233 
_cell_angle_beta   97.986 
_cell_angle_gamma  97.339 
 
_shelx_F_squared_multiplier     1.000 
 
loop_ 
 _refln_index_h 
 _refln_index_k 
 _refln_index_l 
 _refln_F_squared_calc 
 _refln_F_squared_meas 
 _refln_F_squared_sigma 
 _refln_observed_status 
   2   0   0    26380.75    26655.99    570.35 o 
   3   0   0     2961.25     2516.72    110.07 o 
   4   0   0       93.52       77.08     25.10 o 
   5   0   0    25040.15    22513.20    834.10 o 
   6   0   0   179058.52   182910.98   6943.04 o 
   7   0   0       11.40       -5.93     35.79 o 
   8   0   0    15878.84    17333.65    281.32 o 
   9   0   0     4943.31     4780.84    162.88 o 
  10   0   0      725.27      785.00    128.55 o 
  11   0   0     3211.71     2865.90    117.67 o 
  12   0   0    11543.87    11985.66    258.83 o 
  13   0   0      693.35      622.20    101.84 o 
  14   0   0      615.55      836.73    109.92 o 
  15   0   0     1045.67      819.05    127.31 o 
  16   0   0      101.72      245.99     84.17 o 
  17   0   0     1304.46     1580.79    276.32 o 
  18   0   0      628.07     1790.48    193.22 o 
  19   0   0     2738.81     2405.69    411.21 o 
  20   0   0        0.26      112.31     99.31 o 
 -20   1   0      125.01      497.74    120.38 o 
 -19   1   0     2009.59     2253.14    206.70 o 
 -18   1   0      612.74      561.66    125.72 o 
 -17   1   0     1904.86     1556.76    194.82 o 
 -16   1   0      215.20      129.37    107.46 o 
 -15   1   0     8941.89     8394.85    293.22 o 
 -14   1   0     1138.62      934.36    112.43 o 
 -13   1   0      355.37      281.18     58.58 o 
 -12   1   0    21107.61    21203.07    376.75 o 
 -11   1   0    28043.86    27915.07    443.53 o 
 -10   1   0    12640.60    13163.59    268.92 o 
  -9   1   0    15086.76    14482.94    257.95 o 
  -8   1   0      290.56      325.21     50.65 o 
  -7   1   0       10.16        9.72     17.11 o 
  -6   1   0    61575.06    65697.60   1135.86 o 
  -5   1   0    10528.73    11773.53    183.05 o 
  -4   1   0    25598.24    27885.71    365.29 o 
  -3   1   0     7899.02     6803.42    167.11 o 
  -2   1   0     6804.72     6880.46    104.45 o 
   1   1   0      765.29      721.59     42.84 o 
   2   1   0    40856.63    39164.39    834.94 o 
   3   1   0     3837.95     3033.51    128.35 o 
   4   1   0     2716.88     1512.21     98.82 o 
   5   1   0    14856.98    13587.55    253.63 o 
   6   1   0    26602.62    26984.20    538.23 o 
   7   1   0    30696.15    27633.23    537.05 o 
   8   1   0      396.19      382.29     41.87 o 
   9   1   0       27.27      -11.85     22.28 o 
  10   1   0      350.11      259.63     58.88 o 
  11   1   0    22229.38    21471.89    457.36 o 
  12   1   0       46.72      -28.04     45.30 o 
  13   1   0      110.02       72.26     59.35 o 
  14   1   0     2311.42     2240.16    172.21 o 
  15   1   0    19229.37    19075.54    481.21 o 
  16   1   0       15.47      152.14     76.99 o 
  17   1   0    13297.03    12357.77    436.70 o 
  18   1   0       22.92      496.90    162.54 o 
  19   1   0      490.00      674.77    144.42 o 
  20   1   0       18.57      116.45    147.42 o 
 -20   2   0       10.69      105.70    167.71 o 
 -19   2   0     1966.00     1192.44    192.06 o 
 -18   2   0      156.33       18.42     88.19 o 
 -17   2   0     3390.50     3342.61    279.37 o 
 -16   2   0      219.68      150.58     75.05 o 
 -15   2   0       98.31      -36.19     66.83 o 
 -14   2   0     2266.66     2210.57    121.03 o 
 -13   2   0     9368.14     9071.47    228.33 o 
 -12   2   0        0.13       -3.45     60.15 o 
 -11   2   0    23603.32    22224.38    420.54 o 
 -10   2   0     9153.89    10123.95    213.51 o 
  -9   2   0     8665.19     8546.65    209.73 o 
  -8   2   0     6362.91     5614.04    119.91 o 
  -7   2   0     4370.92     3726.18    115.62 o 
  -6   2   0     6723.69     6944.39    192.83 o 
  -5   2   0     8066.90     7816.19    141.75 o 
  -4   2   0    85892.52    91684.96   1119.43 o 
  -3   2   0       54.53      -36.57     18.29 o 
  -2   2   0     8995.69     7809.63    150.02 o 
  -1   2   0     1819.30     1005.28     55.45 o 
   1   2   0     3280.98     2049.62     55.73 o 
   2   2   0    12857.25    10334.05    187.28 o 
   3   2   0    17444.04    16007.08    223.04 o 
   4   2   0    11171.87    11191.43    224.82 o 
   5   2   0    15780.69    15466.17    439.05 o 
   6   2   0    73693.30    78505.48   1054.85 o 
   7   2   0     1485.75     1559.10    108.25 o 
   8   2   0      348.34      372.42     45.69 o 
   9   2   0     6125.18     6163.09    211.86 o 
  10   2   0       34.85      -23.12     37.21 o 
  11   2   0     4043.54     3698.42    257.42 o 
  12   2   0     3168.88     3299.53    171.61 o 
  13   2   0       13.25      -90.13     53.23 o 
  14   2   0       57.43      180.05     84.80 o 
  15   2   0     4257.65     3987.30    216.92 o 
  16   2   0        4.38       55.09     70.96 o 
  17   2   0     4572.38     5330.96    368.86 o 
  18   2   0      590.22     1587.67    176.89 o 
  19   2   0        7.50      -32.13     82.17 o 
  20   2   0      122.85      163.02    109.66 o 
 -21   3   0     1543.80     1241.96    169.48 o 
 -20   3   0        7.83      705.68    167.19 o 
 -19   3   0     1169.66      910.72    143.56 o 
 -18   3   0      107.44      -27.45     82.92 o 
 -17   3   0     6028.88     5820.22    257.00 o 
 -16   3   0      548.37      632.57    108.41 o 
 -15   3   0      362.67      205.34     63.60 o 
 -14   3   0      227.22      339.19     63.70 o 
 -13   3   0    10632.25    10082.33    245.56 o 
 -12   3   0    33285.49    33916.99    530.81 o 
 -11   3   0     2324.84     1946.95    154.00 o 
 -10   3   0      433.80      373.52     41.61 o 
  -9   3   0     6196.63     5669.84    122.73 o 
  -8   3   0      808.20      854.70     50.92 o 
  -7   3   0     4165.86     3879.99     89.70 o 
  -6   3   0   116712.23   124920.70   3453.86 o 
  -5   3   0     1079.38      809.96     52.39 o 
  -4   3   0    32452.14    36264.18    481.76 o 
  -3   3   0     1727.87     1311.95     94.26 o 
  -2   3   0     2363.00     3439.81     94.46 o 
  -1   3   0      130.20      -46.86     23.43 o 
   1   3   0    15220.13    10948.07    163.70 o 
   2   3   0    68237.08    77783.38    720.58 o 
   3   3   0    35400.21    30466.82    513.01 o 
   4   3   0    54856.25    57545.74    804.85 o 
   5   3   0     2171.87     1464.95     66.09 o 
   6   3   0    81574.03    82209.28   1009.35 o 
   7   3   0    36621.44    33662.73    463.88 o 
   8   3   0       28.10       44.21     24.64 o 
   9   3   0    31987.17    31698.48    677.43 o 
  10   3   0     2240.02     1799.85    103.09 o 
  11   3   0     1915.09     1621.57    134.70 o 
  12   3   0      989.22     1049.56    118.60 o 
  13   3   0     1561.25     1128.45    155.33 o 
  14   3   0      182.22      647.33    107.31 o 
  15   3   0     4546.52     4801.54    399.47 o 
  16   3   0      353.67      527.40    111.53 o 
  17   3   0     4690.23     4050.17    299.97 o 
  18   3   0        1.18       32.83    131.80 o 
  19   3   0       82.23      -63.12    172.10 o 
  20   3   0      375.57      891.40    155.23 o 
 -21   4   0     2011.41     2026.66    201.54 o 
 -20   4   0      349.56      355.12    112.06 o 
 -19   4   0      153.33      -54.19     85.28 o 
 -18   4   0      286.54      369.88    106.69 o 
 -17   4   0     3769.81     3865.30    217.50 o 
 -16   4   0      710.75      779.71    114.24 o 
 -15   4   0       50.87      -59.87     48.51 o 
 -14   4   0      236.31       59.00     62.15 o 
 -13   4   0    10436.75    10520.85    292.04 o 
 -12   4   0     5328.94     5491.80    239.18 o 
 -11   4   0     2354.35     2221.37    143.24 o 
 -10   4   0     2729.34     2470.34     99.94 o 
  -9   4   0      114.55       58.27     26.71 o 
  -8   4   0     2567.89     2626.92     80.12 o 
  -7   4   0       30.24      -14.91     17.78 o 
  -6   4   0   144116.17   146947.75   1803.18 o 
  -5   4   0    20522.14    19479.05    535.43 o 
  -4   4   0    20362.31    22398.55    424.95 o 
  -3   4   0     3992.20     3334.12    137.05 o 
  -2   4   0      510.77      464.72     40.87 o 
  -1   4   0      102.66       -1.78     23.83 o 
   0   4   0    13920.26    14209.72    262.66 o 
   1   4   0     2806.95     2901.26     89.11 o 
   2   4   0    41849.82    44758.75    437.97 o 
   3   4   0    32188.42    27614.75    380.72 o 
   4   4   0     4165.98     4294.97    123.41 o 
   5   4   0    47093.73    43112.87   1160.36 o 
   6   4   0     2633.05     2045.41     80.41 o 
   7   4   0     3791.20     3642.36    147.32 o 
   8   4   0     6357.05     6679.98    211.12 o 
   9   4   0    13601.42    12101.97    252.93 o 
  10   4   0      391.94      336.52     59.08 o 
  11   4   0     1038.89     1042.52    115.08 o 
  12   4   0      673.11      803.49    112.44 o 
  13   4   0    19029.49    17708.91    802.20 o 
  14   4   0      967.31     1195.86    138.27 o 
  15   4   0     1990.05     1757.10    165.91 o 
  16   4   0      285.37      292.58    198.12 o 
  17   4   0     3765.94     3669.93    328.22 o 
  18   4   0        4.72       81.57     97.22 o 
  19   4   0      119.75       20.94    207.28 o 
 -21   5   0      645.62      189.64    114.70 o 
 -20   5   0      163.30      228.64    106.07 o 
 -19   5   0        2.46     -150.43     75.21 o 
 -18   5   0      507.94      330.23    107.51 o 
 -17   5   0    22816.80    24014.52    571.79 o 
 -16   5   0     2125.29     2163.86    149.35 o 
 -15   5   0     3916.13     4365.89    211.07 o 
 -14   5   0     5021.95     5066.70    178.10 o 
 -13   5   0     5153.69     4284.91    280.52 o 
 -12   5   0     2729.12     2540.08    170.02 o 
 -11   5   0    10668.35    10468.76    306.53 o 
 -10   5   0     1518.62     1535.93     92.23 o 
  -9   5   0     1608.94     1478.73     82.32 o 
  -8   5   0     2547.50     2909.97    133.82 o 
  -7   5   0     3761.76     3877.33    152.11 o 
  -6   5   0    55643.28    54104.76    704.64 o 
  -5   5   0      222.53      151.33     39.42 o 
  -4   5   0    16991.10    16817.63    412.84 o 
  -3   5   0      527.48      473.93     35.08 o 
  -2   5   0     9341.71    10764.47    181.86 o 
  -1   5   0      346.19      358.38     71.98 o 
   0   5   0    67511.98    69175.91    874.71 o 
   1   5   0    11927.44    11009.66    160.08 o 
   2   5   0    29516.13    31976.39    332.72 o 
   3   5   0    14297.32    12872.32    160.92 o 
   4   5   0        6.58       81.97     25.79 o 
   5   5   0    16751.44    15326.25    256.16 o 
   6   5   0    38623.26    38892.02    540.77 o 
   7   5   0      694.56      496.72     47.14 o 
   8   5   0     2671.62     2225.22    155.18 o 
   9   5   0    37627.43    38326.69    848.91 o 
  10   5   0     7332.01     7189.42    207.26 o 
  11   5   0    14805.54    14269.96    383.94 o 
  12   5   0     3204.36     4350.96    219.15 o 
  13   5   0      448.48      230.50     96.15 o 
  14   5   0       22.95       79.78     71.12 o 
  15   5   0     4708.72     4679.82    242.46 o 
  16   5   0       61.25     -102.14     82.38 o 
  17   5   0      889.99      341.59    142.41 o 
  18   5   0       72.80       28.46     98.17 o 
  19   5   0     1712.86     1532.44    390.25 o 
 -21   6   0     1041.43      666.00    153.97 o 
 -20   6   0      178.70      157.26    104.63 o 
 -19   6   0     1174.36     1176.74    155.34 o 
 -18   6   0     1904.90     1927.05    180.82 o 
 -17   6   0     1460.37     1434.38    139.36 o 
 -16   6   0     2672.86     2368.33    299.88 o 
 -15   6   0       19.99      -52.91     50.59 o 
 -14   6   0       35.13       42.18     52.22 o 
 -13   6   0     2490.51     2263.89    120.43 o 
 -12   6   0     7665.17     7632.83    208.15 o 
 -11   6   0     7709.28     7372.26    171.65 o 
 -10   6   0    37485.05    38867.96    502.04 o 
  -9   6   0        0.92      -13.04     21.79 o 
  -8   6   0      221.11      260.37     36.66 o 
  -7   6   0      482.02      345.42     39.39 o 
  -6   6   0   115989.41   120260.22   1287.20 o 
  -5   6   0     1018.66      979.91     62.74 o 
  -3   6   0      725.64      640.81     49.32 o 
  -2   6   0   130022.85   134254.63   2996.29 o 
  -1   6   0    11018.80     9671.20    206.39 o 
   0   6   0   166819.94   169215.70   1428.14 o 
   1   6   0    12226.57    11061.68    150.54 o 
   2   6   0    21342.75    23636.40    243.83 o 
   3   6   0     2005.74     2311.78     58.28 o 
   4   6   0    15464.80    16257.97    205.38 o 
   5   6   0     3335.26     2914.95     85.95 o 
   6   6   0     6545.11     6584.47    134.96 o 
   7   6   0      473.52      519.48     52.68 o 
   8   6   0     1521.84     1792.49    160.05 o 
   9   6   0      151.23       20.48     51.82 o 
  10   6   0      886.91     1063.17    125.88 o 
  11   6   0      200.43      151.21     66.21 o 
  12   6   0       12.05      269.24     88.46 o 
  13   6   0     5485.42     5185.88    242.66 o 
  14   6   0        8.84       16.87    102.80 o 
  15   6   0      173.42       58.31     91.42 o 
  16   6   0      358.79      936.63    146.07 o 
  17   6   0      461.87      412.86    149.78 o 
  18   6   0       94.86        7.54     94.95 o 
 -21   7   0      103.77        1.28    209.86 o 
 -20   7   0      421.22      379.78    116.27 o 
 -19   7   0      466.96      441.51    116.47 o 
 -18   7   0     1751.33     1477.61    165.63 o 
 -17   7   0    20152.19    22260.28    464.69 o 
 -16   7   0        0.55      -23.20     62.29 o 
 -15   7   0     5285.21     5898.25    205.60 o 
 -14   7   0     4033.66     3919.22    221.10 o 
 -13   7   0      296.84      276.30     60.49 o 
 -12   7   0    26683.29    27693.61    486.34 o 
 -11   7   0    22586.92    23517.52    399.91 o 
 -10   7   0      155.17      331.98     49.06 o 
  -9   7   0       40.08       39.88     27.36 o 
  -8   7   0      311.76      371.83     43.59 o 
  -7   7   0     1464.56     1384.45    130.78 o 
  -6   7   0    12490.40    13957.65    252.26 o 
  -5   7   0        1.26      -47.61     27.73 o 
  -4   7   0     4766.81     4839.59    111.54 o 
  -3   7   0     1642.96     1549.50     91.02 o 
  -2   7   0    20207.71    21190.70    369.54 o 
  -1   7   0      163.13      292.29     31.89 o 
   0   7   0     9692.68    11111.14    139.48 o 
   1   7   0    29949.21    27595.92    370.73 o 
   2   7   0    13683.33    14110.35    209.32 o 
   3   7   0      532.34      488.07     34.38 o 
   4   7   0    26793.23    27877.78    322.53 o 
   5   7   0     2155.35     1938.49     66.42 o 
   6   7   0      152.49      139.05     25.06 o 
   7   7   0    31110.28    30547.80    409.37 o 
   8   7   0      581.45      694.68     77.84 o 
   9   7   0    35825.73    35099.38    559.56 o 
  10   7   0      165.56      246.16     65.63 o 
  11   7   0    25618.42    24870.91    700.15 o 
  12   7   0       11.53      548.28    105.71 o 
  13   7   0       23.90      -18.67     66.37 o 
  14   7   0       24.47      174.55    122.92 o 
  15   7   0    16459.41    15988.34    481.50 o 
  16   7   0        7.62      144.98    113.08 o 
  17   7   0     1464.04     1126.24    168.97 o 
  18   7   0       10.41      177.33    106.25 o 
 -20   8   0        1.81       23.89     88.15 o 
 -19   8   0     1580.57     1437.54    162.15 o 
 -18   8   0      167.07       79.91    108.58 o 
 -17   8   0     5549.65     5034.04    240.05 o 
 -16   8   0     5319.37     5344.19    209.36 o 
 -15   8   0     1515.11     1483.26    119.98 o 
 -14   8   0      872.78      993.53    100.21 o 
 -13   8   0     3406.44     3168.20    144.23 o 
 -12   8   0      993.77      854.33     77.60 o 
 -11   8   0    18991.62    18852.06    319.93 o 
 -10   8   0    51405.89    53672.20    669.95 o 
  -9   8   0      378.49      351.35     46.61 o 
  -8   8   0     3086.67     2882.76     99.09 o 
  -7   8   0       29.33       -1.54     25.75 o 
  -6   8   0      817.18      686.41    107.50 o 
  -5   8   0     2096.17     2309.66    115.71 o 
  -4   8   0    16498.60    14971.55    181.85 o 
  -3   8   0     2692.03     2434.22     75.06 o 
  -2   8   0    61783.93    62841.25    863.89 o 
  -1   8   0     4807.79     4809.23    106.99 o 
   0   8   0    67520.61    68739.12    582.25 o 
   1   8   0       40.61       32.48     23.70 o 
   2   8   0     1359.77     1354.36     58.80 o 
   3   8   0    28716.86    28103.00    274.96 o 
   4   8   0    31836.33    33275.23    341.15 o 
   5   8   0     3887.62     3292.29     92.41 o 
   6   8   0     6445.49     6866.19    135.17 o 
   7   8   0     2850.74     2384.01     99.93 o 
   8   8   0       88.45       89.30     56.27 o 
   9   8   0    10077.58     9673.79    254.32 o 
  10   8   0     1570.38     1453.69    113.98 o 
  11   8   0      267.06      284.71     89.95 o 
  12   8   0       75.20       99.31     83.39 o 
  13   8   0      231.61       69.12    122.77 o 
  14   8   0      806.12     1005.15    146.11 o 
  15   8   0     7139.86     7357.59    542.79 o 
  16   8   0     1520.75     2986.90    279.34 o 
  17   8   0     3116.89     2742.55    236.02 o 
  18   8   0     1324.45     2004.77    212.32 o 
 -20   9   0      125.93      133.87    152.23 o 
 -19   9   0     1085.75     1153.39    276.26 o 
 -18   9   0      856.93      487.70    101.44 o 
 -17   9   0        5.81     -133.07     66.53 o 
 -16   9   0     4568.61     4709.00    246.96 o 
 -15   9   0      913.51      684.10    102.97 o 
 -14   9   0     3389.21     3178.81    153.13 o 
 -13   9   0      230.01      170.08     50.30 o 
 -12   9   0    24576.94    25596.78    401.55 o 
 -11   9   0     1426.49     1321.39     94.71 o 
 -10   9   0    12364.72    12772.23    246.55 o 
  -9   9   0      136.40      110.58     43.91 o 
  -8   9   0     6072.47     5543.23    114.63 o 
  -7   9   0        6.19        1.61     29.02 o 
  -6   9   0    28356.28    29791.57    357.26 o 
  -5   9   0      372.24      330.68     35.66 o 
  -4   9   0    47707.49    50665.29    492.36 o 
  -3   9   0       22.69       -5.71     17.29 o 
  -2   9   0    11602.92    11935.40    177.13 o 
  -1   9   0      726.27      742.19     47.06 o 
   0   9   0    11588.41    11565.59    219.06 o 
   1   9   0    17815.98    16235.13    225.94 o 
   2   9   0     1057.39     1274.60     60.78 o 
   3   9   0     2050.80     1966.01     56.85 o 
   4   9   0    20293.44    20388.01    238.81 o 
   5   9   0     1580.55     1499.27     68.67 o 
   6   9   0     4612.86     4695.62    118.08 o 
   7   9   0    26492.70    25599.87    445.49 o 
   8   9   0      426.10      508.61     82.68 o 
   9   9   0       10.39      -19.99     53.87 o 
  10   9   0      143.10      354.71     76.40 o 
  11   9   0      492.24      450.56     95.23 o 
  12   9   0       42.75     -130.70     65.35 o 
  13   9   0      288.44       20.23     73.92 o 
  14   9   0      430.04      796.30    140.51 o 
  15   9   0     5744.02     5761.20    383.16 o 
  16   9   0      157.15      438.69    135.36 o 
  17   9   0      415.99      209.11    123.18 o 
 -20  10   0      370.27      443.56    114.43 o 
 -19  10   0     1649.78     1579.02    149.48 o 
 -18  10   0      342.68      628.27    133.53 o 
 -17  10   0      935.12      944.82    125.72 o 
 -16  10   0     1590.15     1527.55    177.43 o 
 -15  10   0     2012.26     1937.34    143.40 o 
 -14  10   0      785.66      733.56     93.10 o 
 -13  10   0       84.76        3.33     43.85 o 
 -12  10   0     8705.29     8804.29    277.18 o 
 -11  10   0    10112.72    10241.62    273.48 o 
 -10  10   0     5420.44     5163.27    156.66 o 
  -9  10   0     1378.26     1292.83     80.88 o 
  -8  10   0    36078.22    37043.57    485.51 o 
  -7  10   0       98.13      102.47     31.13 o 
  -6  10   0    29374.72    30391.33    371.16 o 
  -5  10   0     3353.58     3241.56     80.76 o 
  -4  10   0     5395.76     5203.22    103.75 o 
  -3  10   0     2612.58     2591.95     77.61 o 
  -2  10   0      501.73      580.96     38.82 o 
  -1  10   0     2588.46     2450.73     77.55 o 
   0  10   0    14091.67    14771.86    239.48 o 
   1  10   0     2409.67     2394.98     91.18 o 
   2  10   0     1645.44     1501.40     61.97 o 
   3  10   0    21265.06    19895.84    210.42 o 
   4  10   0     3389.96     2977.18     85.56 o 
   5  10   0      145.70       53.38     33.46 o 
   6  10   0      117.54      137.35     34.61 o 
   7  10   0    27849.52    26485.38    470.39 o 
   8  10   0     1082.23      996.26    102.78 o 
   9  10   0    15017.23    15199.14    343.41 o 
  10  10   0     2120.72     2379.25    244.66 o 
  11  10   0     1246.01      910.26    121.15 o 
  12  10   0       71.42      -53.86     75.14 o 
  13  10   0     1728.36     1891.52    200.69 o 
  14  10   0       24.25      -18.94     80.40 o 
  15  10   0    11499.59    12655.07    383.00 o 
  16  10   0      363.67      758.01    146.43 o 
  17  10   0     1576.44     1495.66    271.94 o 
 -20  11   0      570.65      412.11    118.03 o 
 -19  11   0     2715.50     2675.17    214.82 o 
 -18  11   0      113.82      -38.11     78.29 o 
 -17  11   0    23020.47    25880.23    534.03 o 
 -16  11   0    10357.34     9892.05    300.79 o 
 -15  11   0        4.06      -32.54     58.77 o 
 -14  11   0      410.88      351.63     77.97 o 
 -13  11   0      573.67      562.85     73.93 o 
 -12  11   0     3665.25     3582.55    140.26 o 
 -11  11   0      479.23      502.77     69.94 o 
 -10  11   0    10191.85    10135.54    194.76 o 
  -9  11   0     1030.43      909.45     69.51 o 
  -8  11   0    11382.06    11114.98    214.64 o 
  -7  11   0      521.02      390.07     48.12 o 
  -6  11   0     9656.63     9342.80    171.13 o 
  -5  11   0     1468.10     1394.81     81.72 o 
  -4  11   0    25794.72    25501.36    318.24 o 
  -3  11   0      715.86      691.40     45.39 o 
  -2  11   0      258.09      212.35     31.62 o 
  -1  11   0     7617.46     7495.92    144.46 o 
   0  11   0      507.12      451.04     47.79 o 
   1  11   0     8878.57     9006.83    151.21 o 
   2  11   0     1558.18     1384.10     91.94 o 
   3  11   0    15607.69    15250.25    208.17 o 
   4  11   0    10420.41    10742.18    189.76 o 
   5  11   0     5732.59     5649.28    133.10 o 
   6  11   0     2777.61     3443.64    164.61 o 
   7  11   0    15708.81    15705.74    342.19 o 
   8  11   0     1798.60     1846.53    153.45 o 
   9  11   0    40422.57    40639.61    675.66 o 
  10  11   0      369.69      890.40    114.77 o 
  11  11   0     2882.40     2821.45    181.62 o 
  12  11   0      137.72      176.49     97.04 o 
  13  11   0       25.67      -96.55     94.41 o 
  14  11   0     2390.93     3959.45    218.53 o 
  15  11   0     1014.24     1153.95    139.32 o 
  16  11   0       70.89      236.16    101.82 o 
 -20  12   0        0.25        8.20     84.41 o 
 -19  12   0        9.48      -16.76     79.14 o 
 -18  12   0      461.61      628.06    112.67 o 
 -17  12   0      129.52      200.44    168.10 o 
 -16  12   0    14379.26    14620.20    398.94 o 
 -15  12   0      239.94       48.44     72.50 o 
 -14  12   0      156.94      147.70     66.02 o 
 -13  12   0     1316.36     1381.25    106.63 o 
 -12  12   0      591.74      725.49     91.19 o 
 -11  12   0      117.07       79.26     95.17 o 
 -10  12   0    20536.72    21138.05    319.85 o 
  -9  12   0       38.83      -31.26     67.33 o 
  -8  12   0    13634.64    14228.78    235.53 o 
  -7  12   0      122.64       61.00     32.15 o 
  -6  12   0    22563.52    23832.82    383.19 o 
  -5  12   0     1746.56     1637.79     77.27 o 
  -4  12   0      129.68       57.88     36.26 o 
  -3  12   0      818.46      677.30     58.27 o 
  -2  12   0    44127.76    46929.71    448.07 o 
  -1  12   0      546.78      507.30     49.41 o 
   0  12   0     2011.67     1727.68     95.21 o 
   1  12   0     8948.94     9060.38    227.37 o 
   2  12   0      977.88      856.67     61.77 o 
   3  12   0      459.90      420.00     46.87 o 
   4  12   0     2047.26     2011.53     92.62 o 
   5  12   0        9.43       13.65     33.96 o 
   6  12   0      225.85      198.01     41.93 o 
   7  12   0     2848.45     2886.33    154.86 o 
   8  12   0      271.46      725.15     99.47 o 
   9  12   0      583.95      655.88    104.51 o 
  10  12   0      792.06     1586.79    141.97 o 
  11  12   0     2385.38     2251.53    173.40 o 
  12  12   0       14.84      -32.34     77.71 o 
  13  12   0     5682.95     5890.80    387.15 o 
  14  12   0       27.09      -88.14     82.85 o 
  15  12   0      366.59      336.87    106.65 o 
 -19  13   0     1373.40     1324.09    145.67 o 
 -18  13   0     3829.45     3720.57    451.30 o 
 -17  13   0    12078.81    13031.59    375.98 o 
 -16  13   0     2255.90     2142.35    170.93 o 
 -15  13   0        1.09     -156.39     78.19 o 
 -14  13   0     3056.56     3103.69    150.63 o 
 -13  13   0       24.55      -32.97     51.40 o 
 -12  13   0      197.03      194.85     60.52 o 
 -11  13   0      282.12      413.28     71.82 o 
 -10  13   0      924.77      897.26     89.49 o 
  -9  13   0       40.33       34.60     50.31 o 
  -8  13   0      132.39      -14.55     36.56 o 
  -7  13   0      226.06      131.26     37.36 o 
  -6  13   0     2447.15     2436.86     97.45 o 
  -5  13   0     1817.97     1600.03     79.68 o 
  -4  13   0     2951.80     2924.30    109.27 o 
  -3  13   0     2267.75     2310.42    102.65 o 
  -2  13   0    17496.43    17441.72    281.74 o 
  -1  13   0    16289.42    16191.72    253.24 o 
   0  13   0     5705.07     6094.00    146.74 o 
   1  13   0    22346.67    21708.76    313.34 o 
   2  13   0     1363.19     1475.36     68.76 o 
   3  13   0     6983.51     6911.32    159.01 o 
   4  13   0      762.67     1030.85     71.33 o 
   5  13   0     1345.78     1335.93    117.60 o 
   6  13   0      479.35      440.48     52.39 o 
   7  13   0      290.41      169.19     72.22 o 
   8  13   0     1308.08     1093.80    119.31 o 
   9  13   0    39034.20    38583.99    679.02 o 
  10  13   0       44.71      220.65     90.29 o 
  11  13   0      941.83      764.47    123.90 o 
  12  13   0      511.90      630.01    118.78 o 
  13  13   0       36.74       64.43     92.41 o 
  14  13   0      761.68     1025.42    139.81 o 
  15  13   0     4187.21     3551.07    230.52 o 
 -19  14   0      121.60        5.55     85.35 o 
 -18  14   0       30.79       65.62     84.34 o 
 -17  14   0     2543.52     2975.17    248.16 o 
 -16  14   0     8130.82     7995.78    287.05 o 
 -15  14   0       41.00     -135.89     69.44 o 
 -14  14   0       62.71       39.85    102.16 o 
 -13  14   0     3023.59     3043.86    157.03 o 
 -12  14   0     7632.82     7634.70    223.15 o 
 -11  14   0      381.51      378.56     77.89 o 
 -10  14   0    26659.63    25761.28    436.50 o 
  -9  14   0      355.61      332.36     51.46 o 
  -8  14   0      641.56      582.61     61.86 o 
  -7  14   0      478.45      373.33     50.88 o 
  -6  14   0     1142.78     1040.88     74.17 o 
  -5  14   0        3.89      -35.97     27.43 o 
  -4  14   0      618.69      596.07     58.56 o 
  -3  14   0    16946.17    17323.30    265.05 o 
  -2  14   0    26484.88    27183.87    333.58 o 
  -1  14   0       19.71       -5.56     41.60 o 
   0  14   0     1863.21     1832.80     84.00 o 
   1  14   0      220.35      139.58     44.04 o 
   2  14   0      622.78      475.80     76.38 o 
   3  14   0     3984.12     3741.28    121.68 o 
   4  14   0     1766.96     1699.65     94.23 o 
   5  14   0     3205.18     2826.98    134.54 o 
   6  14   0       11.50      -73.17     36.59 o 
   7  14   0      504.78      287.63    102.11 o 
   8  14   0     1217.82     1685.58    149.11 o 
   9  14   0     2626.36     2700.83    201.11 o 
  10  14   0      634.47     1116.19    136.63 o 
  11  14   0      142.89      124.22     92.10 o 
  12  14   0      425.40      573.81    116.35 o 
  13  14   0     2245.18     2161.23    180.56 o 
  14  14   0        2.09      -94.98    110.24 o 
 -18  15   0     1462.06     1520.11    157.48 o 
 -17  15   0      299.81      412.82    106.99 o 
 -16  15   0     3113.80     2849.79    198.71 o 
 -15  15   0      459.38      184.29     95.62 o 
 -14  15   0    13291.30    12805.70    436.73 o 
 -13  15   0      426.65      331.22    101.16 o 
 -12  15   0     5071.88     5027.75    190.30 o 
 -11  15   0      709.67      548.14    132.51 o 
 -10  15   0     2155.51     2690.95    122.79 o 
  -9  15   0      199.21      177.91     48.16 o 
  -8  15   0     9127.03     9389.73    201.81 o 
  -7  15   0       64.37       15.89     36.98 o 
  -6  15   0       12.40      -60.71     30.36 o 
  -5  15   0     1187.65     1104.07     70.24 o 
  -4  15   0    10600.35    10657.15    200.80 o 
  -3  15   0     2195.87     2923.92    129.75 o 
  -2  15   0     4503.15     4320.22    130.35 o 
  -1  15   0      952.66      668.68    115.50 o 
   0  15   0     2447.54     2212.23     99.27 o 
   1  15   0     9898.30    10124.06    200.08 o 
   2  15   0     1780.66     1718.08    103.59 o 
   3  15   0      882.79      830.68     83.39 o 
   4  15   0      839.83      913.69     84.08 o 
   5  15   0     9703.36    10787.90    321.40 o 
   6  15   0     1124.09      754.57    240.96 o 
   7  15   0     9165.99     9027.94    309.92 o 
   8  15   0       14.46      -60.76     82.29 o 
   9  15   0     5852.71     6316.11    327.27 o 
  10  15   0      962.11     1190.70    181.64 o 
  11  15   0       24.05     -186.41     98.67 o 
  12  15   0      713.39      860.01    224.05 o 
  13  15   0      111.38      174.40    133.69 o 
 -18  16   0        6.76      118.75    105.71 o 
 -17  16   0      398.64      461.36    113.23 o 
 -16  16   0      302.37      265.91    102.57 o 
 -15  16   0       34.42     -132.05     72.79 o 
 -14  16   0     4866.14     5001.02    204.88 o 
 -13  16   0      815.38      860.20    110.21 o 
 -12  16   0     8641.69     8954.05    220.29 o 
 -11  16   0       26.28        8.08     55.60 o 
 -10  16   0     7771.79     7821.90    197.17 o 
  -9  16   0      881.09      774.10     80.64 o 
  -8  16   0     5624.46     5350.27    168.05 o 
  -7  16   0     1569.25     1406.59    110.11 o 
  -6  16   0      666.93      584.13     71.37 o 
  -5  16   0     2274.64     2243.12    117.72 o 
  -4  16   0      180.02      160.95     46.55 o 
  -3  16   0    12943.90    13358.20    237.50 o 
  -2  16   0      712.62      689.04     72.10 o 
  -1  16   0       11.85      -74.63     37.31 o 
   0  16   0        9.69      -29.30     39.30 o 
   1  16   0      447.15      371.96     71.07 o 
   2  16   0      190.06      142.05     55.04 o 
   3  16   0    14010.45    15097.12    300.14 o 
   4  16   0      557.24      693.51    143.63 o 
   5  16   0     9008.20     9050.54    229.20 o 
   6  16   0      136.24        1.05    134.02 o 
   7  16   0     1220.74      904.99    329.38 o 
   8  16   0     1286.13     1337.14    190.14 o 
   9  16   0     8404.21     9009.91    386.77 o 
  10  16   0        0.02       -5.84    110.40 o 
  11  16   0     1131.18      543.77    151.18 o 
  12  16   0       44.90       10.59    127.21 o 
 -17  17   0      311.27      272.09    105.85 o 
 -16  17   0     3848.79     4072.04    225.96 o 
 -15  17   0      476.13      380.97    121.23 o 
 -14  17   0     3132.93     3102.59    184.97 o 
 -13  17   0      302.95      343.97     69.80 o 
 -12  17   0     1913.55     1938.80    128.09 o 
 -11  17   0      103.92       40.06     57.50 o 
 -10  17   0     2922.05     2750.71    135.29 o 
  -9  17   0      425.90      391.98     65.78 o 
  -8  17   0     1874.15     1898.27    139.40 o 
  -7  17   0     1501.32     1413.03    107.03 o 
  -6  17   0     2021.34     2088.21    125.03 o 
  -5  17   0     1953.85     1853.41    128.85 o 
  -4  17   0     7776.06     7762.34    181.75 o 
  -3  17   0      255.39      148.23     54.70 o 
  -2  17   0     1226.72      884.10     82.57 o 
  -1  17   0      769.10      643.91     82.07 o 
   0  17   0      138.96       11.92     53.68 o 
   1  17   0     3024.66     2958.64    153.28 o 
   2  17   0     1233.55     1251.57    111.52 o 
   3  17   0    14499.20    15572.64    423.93 o 
   4  17   0     1031.56     1203.77    110.89 o 
   5  17   0     3847.99     3818.86    181.51 o 
   6  17   0      121.93       76.92    111.85 o 
   7  17   0     4969.50     5006.97    299.06 o 
   8  17   0     1007.70     1076.16    222.62 o 
   9  17   0     1254.30     1389.27    302.91 o 
  10  17   0      782.49     1657.69    210.11 o 
  11  17   0        2.74       84.68    136.56 o 
 -16  18   0     8433.77     8736.03    323.38 o 
 -15  18   0      472.29      359.75    133.06 o 
 -14  18   0     2049.82     1957.20    125.58 o 
 -13  18   0       58.58      -27.30     55.64 o 
 -12  18   0      174.03       10.17     58.11 o 
 -11  18   0      107.23        9.14     54.41 o 
 -10  18   0       58.43      -99.00     49.50 o 
  -9  18   0      159.27      139.21     66.34 o 
  -8  18   0    23862.98    23775.88    426.57 o 
  -7  18   0     1669.85     1497.63    115.02 o 
  -6  18   0     8274.57     7977.69    226.27 o 
  -5  18   0     6382.09     6939.74    241.83 o 
  -4  18   0       98.28      -40.09     92.74 o 
  -3  18   0      479.31      404.28     77.94 o 
  -2  18   0     5191.00     4992.92    171.16 o 
  -1  18   0     1064.00     1042.22    109.81 o 
   0  18   0      358.87      500.31    110.26 o 
   1  18   0       21.27      -73.94     56.26 o 
   2  18   0        1.89       90.13     67.55 o 
   3  18   0     5244.19     5855.67    219.15 o 
   4  18   0       17.09      -61.51     68.52 o 
   5  18   0     2628.40     2705.03    304.57 o 
   6  18   0     1126.87     1314.76    247.07 o 
   7  18   0      794.11     1015.78    231.69 o 
   8  18   0       56.38       16.70    109.31 o 
   9  18   0       37.61      -75.98    124.89 o 
  10  18   0     1264.24     2274.70    249.19 o 
 -16  19   0      587.83     1026.56    170.63 o 
 -15  19   0      300.18      243.80     98.28 o 
 -14  19   0     1857.72     1631.43    123.86 o 
 -13  19   0       74.62      111.00     66.05 o 
 -12  19   0      825.99      853.66     91.80 o 
 -11  19   0       10.69     -104.25     52.12 o 
 -10  19   0       21.64      -72.74     56.14 o 
  -9  19   0     2856.79     2576.17    164.25 o 
  -8  19   0      638.52      465.93     86.64 o 
  -7  19   0     2628.60     2833.83    215.95 o 
  -6  19   0     3486.80     3706.42    196.89 o 
  -5  19   0      563.36      424.55     98.02 o 
  -4  19   0     1843.18     1543.11    108.90 o 
  -3  19   0     1924.66     1657.56    113.26 o 
  -2  19   0     3153.58     2597.11    164.69 o 
  -1  19   0    20887.20    23545.89    466.34 o 
   0  19   0     1985.77     1698.02    203.63 o 
   1  19   0     2243.49     2053.43    144.99 o 
   2  19   0       56.83       32.29     88.45 o 
   3  19   0     5065.99     5115.34    207.05 o 
   4  19   0        4.80      -59.18     81.25 o 
   5  19   0     2832.73     2376.47    300.14 o 
   6  19   0       25.04     -162.70    167.05 o 
   7  19   0     2240.31     2104.54    303.12 o 
   8  19   0      233.10      231.89    202.25 o 
   9  19   0     5686.41     6036.98    496.59 o 
 -15  20   0      574.53      495.00     99.75 o 
 -14  20   0      247.45       91.01     90.09 o 
 -13  20   0       18.80      138.50     90.98 o 
 -12  20   0     3616.92     3683.22    257.47 o 
 -11  20   0       39.89       15.49     63.69 o 
 -10  20   0     2430.00     2017.51    140.89 o 
  -9  20   0      306.99      136.25     89.85 o 
  -8  20   0     3206.91     3340.59    198.26 o 
  -7  20   0      422.87      463.16     97.10 o 
  -6  20   0      226.30      115.06     96.76 o 
  -5  20   0     1143.78     1076.04    118.88 o 
  -4  20   0       54.05       34.33     69.29 o 
  -3  20   0     1945.66     1430.38    107.79 o 
  -2  20   0      744.53      672.08     98.84 o 
  -1  20   0     1346.73     1101.29    117.55 o 
   0  20   0      140.22      116.46     74.80 o 
   1  20   0       12.46     -148.32     74.16 o 
   2  20   0        1.31       17.07     72.12 o 
   3  20   0        1.27     -124.39     62.19 o 
   4  20   0       46.69     -134.36    162.78 o 
   5  20   0        7.13     -200.77    164.19 o 
   7  20   0     1314.10     1076.37    259.68 o 
 -13  21   0      151.90      224.42    131.48 o 
 -12  21   0      217.62      194.37    100.76 o 
 -11  21   0       53.32     -111.85     77.74 o 
 -10  21   0     3851.68     3564.09    265.44 o 
  -9  21   0      599.10      640.28    111.93 o 
  -8  21   0      904.36      675.69    113.73 o 
  -7  21   0      265.99      186.15     85.39 o 
  -6  21   0       74.99      -30.95     69.11 o 
  -5  21   0      507.09      422.71     92.66 o 
  -4  21   0       84.14       46.19     70.43 o 
  -3  21   0       13.87     -100.41    104.80 o 
  -2  21   0     5976.04     5913.28    273.59 o 
  -1  21   0    15518.03    18019.96    623.13 o 
   0  21   0     1556.33     1674.51    139.83 o 
   1  21   0     5667.23     5915.22    232.62 o 
   2  21   0      300.12      117.40     83.34 o 
   3  21   0      383.96      188.60     87.88 o 
   4  21   0        0.02       28.49    178.24 o 
   5  21   0     4765.12     4812.84    433.89 o 
   6  21   0      393.77      542.90    224.74 o 
 -12  22   0     3783.62     3747.33    279.30 o 
 -11  22   0      276.27      179.72    100.27 o 
 -10  22   0     3661.31     3605.52    225.57 o 
  -9  22   0      687.62      625.31    118.28 o 
  -8  22   0     3247.11     2869.73    199.57 o 
  -7  22   0     3722.50     4238.15    332.47 o 
  -6  22   0      158.60      -23.21     74.16 o 
  -5  22   0      157.36      177.72     80.48 o 
  -4  22   0       29.68      -42.89     76.10 o 
  -3  22   0     5012.54     5512.91    350.01 o 
  -2  22   0        0.15      133.63    126.62 o 
  -1  22   0     2640.06     2919.07    176.26 o 
   0  22   0       32.05      -87.03     79.66 o 
   1  22   0      374.61      291.65     91.94 o 
   2  22   0       89.27       46.11     76.68 o 
   3  22   0     1397.18     1540.18    261.83 o 
   4  22   0      141.94      256.58    200.63 o 
 -10  23   0     1298.51      886.61    137.63 o 
  -9  23   0       12.60      -24.27     94.83 o 
  -8  23   0      301.56      406.17    116.08 o 
  -7  23   0     2073.77     1900.00    169.79 o 
  -6  23   0      604.84      396.62    105.45 o 
  -5  23   0        6.87      -97.52     96.75 o 
  -4  23   0       40.21      -39.39     92.82 o 
  -3  23   0      227.53      138.73    134.81 o 
  -2  23   0      746.47      509.00    121.07 o 
  -1  23   0       36.55      -91.73     83.46 o 
   0  23   0       86.99       -9.57     78.98 o 
   1  23   0     1256.20     1155.31    125.80 o 
   2  23   0      133.82       95.29     82.37 o 
  -5  24   0       20.93     -125.04    159.74 o 
  -4  24   0       13.69     -136.40     98.39 o 
  -3  24   0     2898.15     2931.28    240.12 o 
   1 -24   1       34.47      -25.58     96.43 o 
   2 -24   1     3302.61     3481.93    250.28 o 
   3 -24   1       65.12       29.73    190.73 o 
   4 -24   1     1037.88      857.68    147.73 o 
   5 -24   1      204.05       74.76    104.66 o 
   6 -24   1     3840.53     4487.14    285.87 o 
   7 -24   1     1642.31     1659.43    262.95 o 
  -3 -23   1      167.16      393.26    106.02 o 
  -2 -23   1       36.27      -33.78     78.39 o 
  -1 -23   1       33.88       -6.12     77.90 o 
   0 -23   1      833.06      609.05    110.32 o 
   1 -23   1       68.89      -67.14    126.11 o 
   2 -23   1      703.93      859.25    154.56 o 
   3 -23   1      243.32      144.26    101.32 o 
   4 -23   1       87.21      -25.91     85.81 o 
   5 -23   1       75.89       13.75     87.56 o 
   6 -23   1        2.48      -66.50     75.41 o 
   7 -23   1     6814.12     6767.61    280.02 o 
   8 -23   1     1022.53      846.83    134.24 o 
   9 -23   1      618.39      679.33    126.62 o 
  10 -23   1      553.25      400.11    112.36 o 
  -5 -22   1       16.31      344.40    214.74 o 
  -4 -22   1     7040.88     7703.84    495.30 o 
  -3 -22   1      341.17      203.03     85.70 o 
  -2 -22   1     1119.39     1074.37    121.03 o 
  -1 -22   1      282.09      242.20    100.01 o 
   0 -22   1      549.56      312.04     95.78 o 
   1 -22   1     2268.39     2264.42    155.73 o 
   2 -22   1    15923.95    18066.43    527.72 o 
   3 -22   1     1068.74      916.72    137.85 o 
   4 -22   1        4.59      -39.97     79.15 o 
   5 -22   1       89.36      -96.13     73.04 o 
   6 -22   1      672.35      732.39    112.75 o 
   7 -22   1      657.85      508.14    105.04 o 
   8 -22   1     2051.62     2042.95    169.30 o 
   9 -22   1      744.75      508.67    110.67 o 
  10 -22   1      516.78      450.67    110.64 o 
  11 -22   1        1.26      -94.13     85.23 o 
  12 -22   1      192.23      223.62     98.77 o 
  -7 -21   1       39.67     -184.40    193.04 o 
  -6 -21   1      710.68      599.94    228.32 o 
  -4 -21   1     2371.98     1712.28    159.08 o 
  -3 -21   1        4.61     -138.23     69.11 o 
  -2 -21   1      735.89      388.90     94.34 o 
  -1 -21   1        0.06      -60.73     73.00 o 
   0 -21   1      165.49      -73.57     76.11 o 
   1 -21   1       49.61      207.02     88.18 o 
   2 -21   1     6859.98     8370.61    262.60 o 
   3 -21   1      587.40      399.94    107.68 o 
   4 -21   1       95.58      -86.93     63.03 o 
   5 -21   1     1283.37     1276.02    130.92 o 
   6 -21   1      364.66      337.20     89.66 o 
   7 -21   1     1435.38     1220.83    131.90 o 
   8 -21   1     1292.77     1181.62    131.62 o 
   9 -21   1       59.69       81.39     71.82 o 
  10 -21   1      922.20      837.44    106.31 o 
  11 -21   1     1809.36     1592.37    175.05 o 
  12 -21   1      135.70       85.96     76.09 o 
  13 -21   1     9654.93     9968.87    297.51 o 
  14 -21   1      112.83        3.97    162.33 o 
  -8 -20   1     1907.10     1865.27    299.94 o 
  -7 -20   1      106.86       89.96    200.27 o 
  -6 -20   1      116.14     -147.34    172.34 o 
  -5 -20   1       72.58      312.07    190.35 o 
  -4 -20   1      508.67      302.96     85.94 o 
  -3 -20   1       17.30       47.51     72.61 o 
  -2 -20   1     1778.41     1614.85    157.55 o 
  -1 -20   1      360.82      252.01     85.46 o 
   0 -20   1     4315.32     4927.15    208.69 o 
   1 -20   1     7520.59     7971.68    253.97 o 
   2 -20   1     6629.47     6554.60    321.45 o 
   3 -20   1       12.63      -84.70     56.76 o 
   4 -20   1     1163.26     1050.39    115.62 o 
   5 -20   1     1006.84      833.90    110.31 o 
   6 -20   1       45.13      -56.50     61.65 o 
   7 -20   1     6091.75     6289.11    211.40 o 
   8 -20   1      679.40      672.30     94.87 o 
   9 -20   1     7720.46     7936.44    243.31 o 
  10 -20   1       67.66       31.73     65.07 o 
  11 -20   1      497.41      281.84     78.51 o 
  12 -20   1       47.18       29.42     65.21 o 
  13 -20   1     7564.76     7950.61    257.46 o 
  14 -20   1       35.53      -85.74     96.09 o 
  15 -20   1     1055.74      978.07    186.20 o 
  -9 -19   1        5.27     -213.14    181.15 o 
  -8 -19   1      486.49      541.49    220.64 o 
  -7 -19   1        0.47     -201.57    165.72 o 
  -6 -19   1       47.71     -221.11    153.01 o 
  -5 -19   1      435.08      167.92     85.47 o 
  -4 -19   1     4176.81     4004.18    189.80 o 
  -3 -19   1      202.29      337.07     83.86 o 
  -2 -19   1     4654.24     4212.38    194.65 o 
  -1 -19   1       12.59     -101.17     75.30 o 
   0 -19   1     4568.68     4090.82    189.69 o 
   1 -19   1      988.31      954.94    105.12 o 
   2 -19   1    11470.99    12403.31    274.31 o 
   3 -19   1      555.02      356.28     71.51 o 
   4 -19   1        9.51      -47.76     58.91 o 
   5 -19   1     8924.12     9192.58    244.93 o 
   6 -19   1      254.65      177.05     69.60 o 
   7 -19   1    14304.80    15942.48    338.57 o 
   8 -19   1     4475.24     4656.95    185.54 o 
   9 -19   1     1505.98     1361.87    118.78 o 
  10 -19   1      967.43      882.69    100.38 o 
  11 -19   1     1514.26     1445.25    122.02 o 
  12 -19   1      278.46      148.47     69.96 o 
  13 -19   1      521.97      357.92     75.22 o 
  14 -19   1      657.39      715.07    109.33 o 
  15 -19   1     2252.63     1936.59    160.55 o 
  16 -19   1     1109.18     1372.79    311.05 o 
 -11 -18   1      641.45     1202.56    205.41 o 
 -10 -18   1     4957.13     5712.95    477.12 o 
  -9 -18   1        7.99      119.53    192.14 o 
  -8 -18   1      354.63      496.90    207.99 o 
  -7 -18   1       36.23      432.54    186.71 o 
  -6 -18   1     1003.96      731.43    211.61 o 
  -5 -18   1       79.88       45.37     78.25 o 
  -4 -18   1    16979.08    19188.14    405.25 o 
  -3 -18   1     1969.17     1985.50    143.37 o 
  -2 -18   1       19.99     -127.40     64.38 o 
  -1 -18   1       45.88      -81.65     66.00 o 
   0 -18   1        7.89      -32.85     54.36 o 
   1 -18   1     2462.72     2302.42    144.42 o 
   2 -18   1     1479.95     1320.44     96.82 o 
   3 -18   1     1436.48     1024.36     90.10 o 
   4 -18   1     7393.84     7490.59    212.17 o 
   5 -18   1     2187.57     2186.90    131.04 o 
   6 -18   1       14.20      -21.48     53.07 o 
   7 -18   1    11244.09    11520.54    273.32 o 
   8 -18   1     1501.55     1569.82    120.56 o 
   9 -18   1     3692.86     3682.32    198.93 o 
  10 -18   1      166.68      102.00     62.09 o 
  11 -18   1      435.92      300.90     67.56 o 
  12 -18   1      269.71      230.03     63.81 o 
  13 -18   1     1931.28     1895.79    145.95 o 
  14 -18   1      134.31      120.14     79.62 o 
  15 -18   1     3856.97     3557.24    197.32 o 
  16 -18   1      146.60       24.22     90.71 o 
  17 -18   1     4440.83     5359.59    299.73 o 
 -12 -17   1       21.96     -166.13    124.31 o 
 -11 -17   1     1430.68     2408.90    244.50 o 
 -10 -17   1       26.99      -30.91    111.34 o 
  -9 -17   1       22.40      373.92    129.73 o 
  -8 -17   1        2.27      -38.95    101.73 o 
  -7 -17   1       38.67      -51.08     95.81 o 
  -6 -17   1      101.14     -145.24     72.62 o 
  -5 -17   1        4.43      150.58    114.58 o 
  -4 -17   1      109.82      -16.93     70.01 o 
  -3 -17   1     1944.24     2167.63    253.33 o 
  -2 -17   1      574.27      382.50     81.62 o 
  -1 -17   1       16.04      -57.51     49.27 o 
   0 -17   1      471.88      428.58     65.61 o 
   1 -17   1     1075.15      879.95     80.18 o 
   2 -17   1      548.86      391.47     63.55 o 
   3 -17   1     1983.67     1576.97     91.35 o 
   4 -17   1      340.07      325.97     54.84 o 
   5 -17   1    20704.71    20177.51    362.98 o 
   6 -17   1       60.36       26.75     50.19 o 
   7 -17   1    17160.81    17009.27    466.32 o 
   8 -17   1     1851.91     2135.50    198.54 o 
   9 -17   1       11.37     -100.24     50.12 o 
  10 -17   1        0.07      -71.91     43.86 o 
  11 -17   1    27352.20    27792.81    534.20 o 
  12 -17   1      215.90      107.63     75.80 o 
  13 -17   1     4205.78     4382.39    192.96 o 
  14 -17   1       72.71      -33.57     74.45 o 
  15 -17   1     4404.76     4701.54    369.34 o 
  16 -17   1       24.02     -123.47     79.80 o 
  17 -17   1     3632.34     3709.66    221.93 o 
 -13 -16   1       32.35     -125.11    171.01 o 
 -12 -16   1      690.55      470.26    157.38 o 
 -11 -16   1       19.12      -59.95    111.60 o 
 -10 -16   1     3026.57     2450.27    233.61 o 
  -9 -16   1      150.43      238.38    158.16 o 
  -8 -16   1      458.77      303.43    188.33 o 
  -7 -16   1       74.04       92.16    243.60 o 
  -6 -16   1     3278.41     2700.76    156.96 o 
  -5 -16   1      143.03      218.58     66.17 o 
  -4 -16   1    30650.14    32681.73    500.20 o 
  -3 -16   1     2182.68     2306.51    123.84 o 
  -2 -16   1        9.43      -49.31     49.24 o 
  -1 -16   1     6491.52     6370.40    175.27 o 
   0 -16   1     3809.73     3610.07    135.03 o 
   1 -16   1     2373.66     2162.68     99.38 o 
   2 -16   1     7135.43     7479.65    200.56 o 
   3 -16   1      996.61     1206.11     78.11 o 
   4 -16   1     7775.15     7877.01    170.44 o 
   5 -16   1      303.91      280.26     61.83 o 
   6 -16   1       30.22      -42.11     36.11 o 
   7 -16   1       63.34        3.82     44.25 o 
   8 -16   1      449.12      389.05     57.64 o 
   9 -16   1        0.46      -70.48     38.80 o 
  10 -16   1      831.72      800.05     95.50 o 
  11 -16   1     2696.51     3041.51    225.21 o 
  12 -16   1      493.90      576.94     99.01 o 
  13 -16   1     1630.71     1757.94    136.55 o 
  14 -16   1     1549.39     1630.44    138.21 o 
  15 -16   1     4752.66     4378.58    222.89 o 
  16 -16   1       44.31      -85.94     80.70 o 
  17 -16   1        8.21       97.84     87.58 o 
  18 -16   1       66.30     -101.41     78.69 o 
 -13 -15   1      703.94      932.39    172.69 o 
 -12 -15   1      388.35      340.67    132.26 o 
 -11 -15   1      147.74      218.22    118.95 o 
 -10 -15   1     7226.39     7761.93    493.52 o 
  -9 -15   1      203.98      131.80    119.24 o 
  -8 -15   1     5123.29     4757.02    285.09 o 
  -7 -15   1        4.78      -77.99     94.49 o 
  -6 -15   1     1017.61      826.04    144.12 o 
  -5 -15   1      357.16      234.17     60.47 o 
  -4 -15   1     6471.32     7105.40    192.49 o 
  -3 -15   1     4723.33     4535.95    151.83 o 
  -2 -15   1     2339.54     2303.84    129.66 o 
  -1 -15   1        5.63      -20.05     37.52 o 
   0 -15   1     5425.03     5210.98    193.15 o 
   1 -15   1      298.07      270.17     48.75 o 
   2 -15   1     9736.21     9753.47    225.12 o 
   3 -15   1    31540.29    33158.14    422.43 o 
   4 -15   1     1296.70     1161.78     69.87 o 
   5 -15   1       79.47       75.75     40.19 o 
   6 -15   1      169.50      114.77     64.07 o 
   7 -15   1     9784.08     9739.70    201.27 o 
   8 -15   1      410.92      429.51     56.66 o 
   9 -15   1     3500.53     3416.39    150.06 o 
  10 -15   1      523.20      471.47     78.89 o 
  11 -15   1    32220.91    33529.12    534.77 o 
  12 -15   1     3669.07     3882.20    170.49 o 
  13 -15   1    13045.49    13143.70    309.21 o 
  14 -15   1      292.35      236.75     84.48 o 
  15 -15   1     3154.81     2856.81    193.21 o 
  16 -15   1     1701.54     1727.20    161.57 o 
  17 -15   1     8598.03     8646.18    301.77 o 
  18 -15   1      164.99      141.40     88.09 o 
 -14 -14   1      957.10      841.76    166.95 o 
 -13 -14   1       39.13      -24.25    102.60 o 
 -12 -14   1     1553.69     1178.48    141.03 o 
 -11 -14   1       16.58      -98.04     77.64 o 
 -10 -14   1     3529.95     3564.67    351.06 o 
  -9 -14   1      666.74     1576.14    149.53 o 
  -8 -14   1      894.57      669.03    111.16 o 
  -7 -14   1       41.88      181.66     53.08 o 
  -6 -14   1      120.46       31.36     42.81 o 
  -5 -14   1      656.81      522.52     61.96 o 
  -4 -14   1     2955.01     3113.57    114.64 o 
  -3 -14   1        1.05       33.91     38.37 o 
  -2 -14   1     5208.94     5530.54    154.57 o 
  -1 -14   1    14154.64    14079.37    214.97 o 
   0 -14   1     2037.65     1926.15    134.59 o 
   1 -14   1    11144.89    11061.10    204.80 o 
   2 -14   1     6672.71     6413.00    186.09 o 
   3 -14   1     2252.95     1758.37     92.16 o 
   4 -14   1      849.53      748.59     60.68 o 
   5 -14   1    15197.29    15516.37    346.33 o 
   6 -14   1      268.16      158.36     39.59 o 
   7 -14   1     4732.27     4622.26    131.97 o 
   8 -14   1      458.74      393.61     52.17 o 
   9 -14   1    16225.60    16076.63    316.25 o 
  10 -14   1       16.40       -8.87     50.91 o 
  11 -14   1    18768.98    18703.48    357.87 o 
  12 -14   1     1528.00     1768.35    122.59 o 
  13 -14   1     5243.48     5033.42    239.81 o 
  14 -14   1     1209.25      969.50    103.09 o 
  15 -14   1      177.13     -105.62     75.61 o 
  16 -14   1      682.90      623.17    114.06 o 
  17 -14   1     8581.46     8624.31    318.90 o 
  18 -14   1     3710.50     3572.56    205.68 o 
  19 -14   1       78.95       -1.62     84.32 o 
 -15 -13   1        1.56       82.70    126.08 o 
 -14 -13   1       98.56        4.02    107.08 o 
 -13 -13   1     1145.11     1727.58    218.48 o 
 -12 -13   1     2021.37     1737.98    159.41 o 
 -11 -13   1        7.24      -72.74    112.92 o 
 -10 -13   1     8807.46     9107.73    532.75 o 
  -9 -13   1      179.31      568.53    105.99 o 
  -8 -13   1     8056.14     7883.67    289.68 o 
  -7 -13   1      665.70      702.85     67.06 o 
  -6 -13   1     2488.53     2359.14    100.17 o 
  -5 -13   1      457.48      493.77     56.18 o 
  -4 -13   1    10024.22     9912.38    192.99 o 
  -3 -13   1     4373.86     4527.60    113.72 o 
  -2 -13   1     8931.49     8510.74    230.18 o 
  -1 -13   1     4607.53     4513.56    128.34 o 
   0 -13   1     3786.99     3500.88    148.65 o 
   1 -13   1     3693.01     3952.12    107.11 o 
   2 -13   1    23057.47    23496.01    290.88 o 
   3 -13   1    21621.93    22185.38    299.23 o 
   4 -13   1     3774.74     3557.93    122.79 o 
   5 -13   1    11901.60    11457.92    223.74 o 
   6 -13   1     1332.20     1105.32     69.81 o 
   7 -13   1       72.65       81.35     36.45 o 
   8 -13   1     1105.33      974.58     68.97 o 
   9 -13   1      633.25      645.93     62.37 o 
  10 -13   1       18.26       52.53     50.01 o 
  11 -13   1      794.28      824.53     86.65 o 
  12 -13   1      592.40      552.02     74.33 o 
  13 -13   1     1335.36     1301.93    106.44 o 
  14 -13   1       39.04      -36.30     50.77 o 
  15 -13   1      216.51       34.73     72.44 o 
  16 -13   1     3600.85     3512.74    199.45 o 
  17 -13   1     3022.91     3069.46    302.61 o 
  18 -13   1     1114.82     1013.77    133.94 o 
  19 -13   1        1.81      -40.84     76.93 o 
 -16 -12   1     2632.21     2495.50    214.95 o 
 -15 -12   1        2.26      143.85     92.80 o 
 -14 -12   1     1071.76     1057.31    137.91 o 
 -13 -12   1      483.03      426.04    106.04 o 
 -12 -12   1     1829.65     1651.33    151.87 o 
 -11 -12   1      338.19      131.31     86.36 o 
 -10 -12   1    22731.56    22866.95    708.64 o 
  -9 -12   1       30.45      912.75    132.01 o 
  -8 -12   1      342.21      272.85     78.71 o 
  -7 -12   1      811.81      715.03     64.01 o 
  -6 -12   1    16417.84    16824.27    508.70 o 
  -5 -12   1     1846.57     1971.31     89.27 o 
  -4 -12   1    17671.12    17709.61    265.15 o 
  -3 -12   1    11710.13    11320.87    201.17 o 
  -2 -12   1     8812.27     8937.03    195.67 o 
  -1 -12   1    19851.13    21116.37    333.19 o 
   0 -12   1     4089.92     3643.97    116.88 o 
   1 -12   1    22619.04    23522.18    301.03 o 
   2 -12   1       41.57       23.66     25.03 o 
   3 -12   1     5193.99     5096.90    130.97 o 
   4 -12   1     2864.21     2580.58     94.43 o 
   5 -12   1    34146.68    35223.54    429.80 o 
   6 -12   1      719.22      555.03     51.51 o 
   7 -12   1     2686.63     2733.82    122.67 o 
   8 -12   1       46.80       17.51     35.36 o 
   9 -12   1    58328.27    58458.27    748.86 o 
  10 -12   1        7.25       -2.49     45.10 o 
  11 -12   1    23761.22    23964.29    398.89 o 
  12 -12   1      289.60      138.19     50.48 o 
  13 -12   1       92.32       43.27     47.49 o 
  14 -12   1      933.10      863.22    146.09 o 
  15 -12   1     1384.61     1496.78    132.02 o 
  16 -12   1     9534.08     9941.92    301.26 o 
  17 -12   1    21341.09    20904.61    561.60 o 
  18 -12   1     6932.98     7311.57    270.82 o 
  19 -12   1      283.05      215.45     87.51 o 
  20 -12   1     2592.88     2673.06    194.21 o 
 -16 -11   1      708.18      717.52    294.87 o 
 -15 -11   1     1394.53     2595.45    191.68 o 
 -14 -11   1     1006.76      694.71    121.80 o 
 -13 -11   1      319.30      310.34     96.66 o 
 -12 -11   1        0.70     -158.14     79.07 o 
 -11 -11   1      238.01      139.81     86.98 o 
 -10 -11   1     3077.35     3277.73    186.02 o 
  -9 -11   1      670.62      985.42    109.69 o 
  -8 -11   1     1495.49     1282.25    114.77 o 
  -7 -11   1        4.12      156.92     42.50 o 
  -6 -11   1      151.17      177.13     40.15 o 
  -5 -11   1       36.27       48.47     33.34 o 
  -4 -11   1     3371.17     3101.72     89.27 o 
  -3 -11   1    13350.36    13918.36    270.60 o 
  -2 -11   1    11289.00    10762.29    185.43 o 
  -1 -11   1     5303.23     4823.80    126.52 o 
   0 -11   1     2974.04     2731.99    123.40 o 
   1 -11   1     1595.67     2164.06     60.32 o 
   2 -11   1     4391.69     4452.00     97.31 o 
   3 -11   1     9016.13     8800.42    164.85 o 
   4 -11   1     1686.74     1524.52     64.07 o 
   5 -11   1    79679.05    80750.11    836.29 o 
   6 -11   1       46.72       43.80     28.02 o 
   7 -11   1    11980.00    12432.11    222.87 o 
   8 -11   1      133.27      119.94     51.05 o 
   9 -11   1      105.16      393.14     67.71 o 
  10 -11   1      762.45      647.48     72.22 o 
  11 -11   1    38154.77    37944.61    539.49 o 
  12 -11   1      565.84      374.18     61.75 o 
  13 -11   1       91.03       -0.10     44.27 o 
  14 -11   1     1536.37     1460.94    120.06 o 
  15 -11   1     2707.57     2716.07    160.11 o 
  16 -11   1     4521.77     4030.93    196.36 o 
  17 -11   1     2000.28     2304.47    189.63 o 
  18 -11   1      541.79      426.62     99.99 o 
  19 -11   1      126.49       13.81     75.54 o 
  20 -11   1     1068.60     1611.29    175.61 o 
 -17 -10   1      269.32      559.20    144.64 o 
 -16 -10   1      562.12      862.49    134.21 o 
 -15 -10   1      337.25      804.26    125.58 o 
 -14 -10   1     5482.40     5257.92    237.42 o 
 -13 -10   1      289.18      189.68    106.67 o 
 -12 -10   1     1559.07     1209.20    129.84 o 
 -11 -10   1        7.82     -130.17     65.09 o 
 -10 -10   1    22081.22    20095.23    419.58 o 
  -9 -10   1      411.40      435.33     78.28 o 
  -8 -10   1       14.98      -91.81     45.90 o 
  -7 -10   1     2992.81     2958.55    211.96 o 
  -6 -10   1    16206.85    15851.83    248.51 o 
  -5 -10   1      439.09      470.88     46.34 o 
  -4 -10   1    21549.34    20784.28    232.51 o 
  -3 -10   1     9646.38     9467.28    136.85 o 
  -2 -10   1    10736.51    10384.19    194.11 o 
  -1 -10   1     1533.88     1267.82     68.69 o 
   0 -10   1     4389.90     4239.58     91.70 o 
   1 -10   1     1912.20     1833.19     54.94 o 
   2 -10   1     1856.72     1660.25     63.10 o 
   3 -10   1      187.26      249.07     30.87 o 
   4 -10   1     5680.19     5866.90    114.06 o 
   5 -10   1       46.21      173.16     33.23 o 
   6 -10   1      532.98      573.55     56.60 o 
   7 -10   1     6174.71     6194.48    139.83 o 
   8 -10   1     1511.07     1540.51     67.27 o 
   9 -10   1    16584.81    15765.77    279.11 o 
  10 -10   1        2.57      -75.90     42.76 o 
  11 -10   1      490.36      514.28     67.83 o 
  12 -10   1     4791.55     4781.58    161.45 o 
  13 -10   1     1798.52     1815.33    111.78 o 
  14 -10   1     2797.52     2928.82    151.96 o 
  15 -10   1     2633.42     2864.04    156.93 o 
  16 -10   1     6868.44     7907.83    353.05 o 
  17 -10   1     1683.33     1445.62    138.62 o 
  18 -10   1      104.24       72.02     74.59 o 
  19 -10   1       17.82       80.43     82.49 o 
  20 -10   1      642.13      901.34    140.95 o 
 -17  -9   1      149.08      337.34    126.08 o 
 -16  -9   1    13256.81    13802.37    539.47 o 
 -15  -9   1      882.87     1993.76    184.01 o 
 -14  -9   1      207.40      279.97     90.23 o 
 -13  -9   1      493.80      522.20     99.64 o 
 -12  -9   1     1834.80     1572.88    162.58 o 
 -11  -9   1     1174.01     1179.44    117.67 o 
 -10  -9   1      802.69      577.97     88.68 o 
  -9  -9   1     1471.54     1638.39    145.83 o 
  -8  -9   1    10241.35     9548.72    252.66 o 
  -7  -9   1      166.79      350.16     40.52 o 
  -6  -9   1    16048.55    14739.43    218.09 o 
  -5  -9   1     6183.03     6178.60    127.82 o 
  -4  -9   1    20161.33    19673.52    216.56 o 
  -3  -9   1    37507.51    38606.25    393.62 o 
  -2  -9   1      712.31      632.90     46.31 o 
  -1  -9   1     1968.26     2188.01     60.23 o 
   0  -9   1    23931.57    22882.14    256.18 o 
   1  -9   1    44270.65    47220.64    508.71 o 
   2  -9   1     2399.22     2417.96     77.96 o 
   3  -9   1    34477.29    36361.44    398.27 o 
   4  -9   1      260.57      115.05     27.32 o 
   5  -9   1   102328.45   105353.29   1162.68 o 
   6  -9   1      624.28      602.53     80.75 o 
   7  -9   1     3744.93     3425.20    129.11 o 
   8  -9   1      865.30      899.14     66.29 o 
   9  -9   1      158.40      203.71     42.53 o 
  10  -9   1     5032.22     5250.69    150.02 o 
  11  -9   1    67639.34    70207.13    851.53 o 
  12  -9   1      102.39      -31.72     73.92 o 
  13  -9   1      574.91      501.13     73.07 o 
  14  -9   1        2.05      -36.02     50.72 o 
  15  -9   1      240.80      239.88     69.18 o 
  16  -9   1       40.56      -32.32     61.44 o 
  17  -9   1     7331.60     7809.82    260.03 o 
  18  -9   1      506.03      569.14    103.06 o 
  19  -9   1       69.62      151.89     85.31 o 
  20  -9   1      480.57      478.69    117.41 o 
 -18  -8   1     1868.75     1448.76    193.51 o 
 -17  -8   1      155.21      210.59    113.10 o 
 -16  -8   1     2898.25     2570.58    373.34 o 
 -15  -8   1      816.67     2097.80    204.56 o 
 -14  -8   1    10140.80    10745.64    441.18 o 
 -13  -8   1      345.08      256.18     96.90 o 
 -12  -8   1    12203.02    12110.98    384.38 o 
 -11  -8   1      421.16      470.72     82.31 o 
 -10  -8   1     3707.89     3463.89    162.35 o 
  -9  -8   1     2211.65     2407.26    135.85 o 
  -8  -8   1     4212.83     3863.92    156.99 o 
  -7  -8   1     4009.79     3956.93     96.71 o 
  -6  -8   1      332.40      267.64     33.76 o 
  -5  -8   1        1.58      -39.96     21.65 o 
  -4  -8   1    18213.32    16614.54    199.89 o 
  -3  -8   1     1859.62     2374.88     64.48 o 
  -2  -8   1     2972.12     2687.71    103.94 o 
  -1  -8   1    84643.55    82055.32    636.36 o 
   0  -8   1    12201.85    10676.80    214.09 o 
   1  -8   1       51.22      347.26     59.19 o 
   2  -8   1      274.22      199.78     40.34 o 
   3  -8   1    25161.53    24897.36    380.92 o 
   4  -8   1     1009.30      803.47     55.01 o 
   5  -8   1    59372.97    61651.02    814.91 o 
   6  -8   1      203.79       84.12     32.41 o 
   7  -8   1     9990.48     9915.50    185.12 o 
   8  -8   1     1341.87     1124.74     98.89 o 
   9  -8   1     3102.89     2927.87    139.49 o 
  10  -8   1      944.60     1029.70     75.28 o 
  11  -8   1    47821.00    48165.59    618.66 o 
  12  -8   1    11883.22    11732.35    236.50 o 
  13  -8   1     1536.86     1484.96    109.79 o 
  14  -8   1    16033.35    15804.20    342.57 o 
  15  -8   1      880.20      848.04     96.11 o 
  16  -8   1       34.72      -28.07     63.76 o 
  17  -8   1     1989.33     1517.17    135.33 o 
  18  -8   1     7275.03     7018.73    339.40 o 
  19  -8   1      161.54      158.14    152.22 o 
  20  -8   1        0.13     -151.55     75.77 o 
 -18  -7   1      711.69      388.74    130.66 o 
 -17  -7   1        0.85      -17.38    166.04 o 
 -16  -7   1     8079.56     7986.68    346.29 o 
 -15  -7   1       88.12      321.69    163.75 o 
 -14  -7   1     3709.66     3216.07    257.78 o 
 -13  -7   1       22.37       27.99     69.00 o 
 -12  -7   1     8383.45     7917.39    401.20 o 
 -11  -7   1      521.61      534.83     82.89 o 
 -10  -7   1    14712.99    13826.98    310.66 o 
  -9  -7   1      370.18      384.43     69.65 o 
  -8  -7   1    20293.93    19988.21    366.00 o 
  -7  -7   1      184.07      179.96     28.32 o 
  -6  -7   1     9711.68     8407.78    139.93 o 
  -5  -7   1    10826.61    12633.45    191.34 o 
  -4  -7   1    20255.24    19901.52    247.84 o 
  -3  -7   1    23402.66    23880.42    313.61 o 
  -2  -7   1    12669.90    11797.46    151.03 o 
  -1  -7   1    27493.78    29724.04    257.72 o 
   0  -7   1    11351.79    10902.48    153.64 o 
   1  -7   1   135740.92   139650.06   1930.32 o 
   2  -7   1      699.84      428.20     42.95 o 
   3  -7   1    17097.29    17004.03    350.03 o 
   4  -7   1      164.72       86.06     25.19 o 
   5  -7   1     1823.47     1558.57    117.42 o 
   6  -7   1        7.18       -8.22     22.72 o 
   7  -7   1    10676.70    12535.80    209.16 o 
   8  -7   1      379.15      299.30     38.62 o 
   9  -7   1       99.41       76.96     29.31 o 
  10  -7   1     8922.59     9172.60    187.10 o 
  11  -7   1    16073.58    16807.93    282.88 o 
  12  -7   1     2584.91     2407.32    123.21 o 
  13  -7   1       25.64       71.54     46.92 o 
  14  -7   1       15.13       31.39     53.87 o 
  15  -7   1      231.60      267.78     67.24 o 
  16  -7   1     7497.49     7552.57    255.71 o 
  17  -7   1      616.30      781.89    130.94 o 
  18  -7   1     4722.29     4774.85    249.22 o 
  19  -7   1       27.87     -105.08     94.80 o 
  20  -7   1       39.73     -159.08     89.90 o 
 -19  -6   1     1194.57     1824.13    207.74 o 
 -18  -6   1     1180.88      908.52    179.72 o 
 -17  -6   1      198.18      -75.76     95.85 o 
 -16  -6   1     3261.61     2844.69    232.20 o 
 -15  -6   1      255.54      866.05    132.03 o 
 -14  -6   1       32.59       49.41     71.09 o 
 -13  -6   1      167.16       42.61     75.41 o 
 -12  -6   1    54590.63    51620.04    963.32 o 
 -11  -6   1     3129.68     3599.16    161.25 o 
 -10  -6   1    19198.07    18604.16    362.83 o 
  -9  -6   1    10810.59    11529.77    259.46 o 
  -8  -6   1      682.88      589.14     70.67 o 
  -7  -6   1        2.45      175.84     32.96 o 
  -6  -6   1    17468.25    16542.42    212.88 o 
  -5  -6   1    33622.20    34794.89    381.44 o 
  -4  -6   1     2935.69     2954.05     79.74 o 
  -3  -6   1     1794.32     1991.52     58.04 o 
  -2  -6   1    35004.48    32329.38    404.70 o 
  -1  -6   1   112413.65   120533.16   1115.18 o 
   0  -6   1      161.11       89.47     23.32 o 
   1  -6   1    29900.97    31227.82    432.66 o 
   2  -6   1      274.66      253.51     31.92 o 
   3  -6   1    31212.63    30520.78    533.72 o 
   5  -6   1    56072.66    59965.57   1334.14 o 
   6  -6   1     4667.05     4268.64    102.83 o 
   7  -6   1    79905.88    81720.88    905.15 o 
   8  -6   1     1248.93     1246.35     79.36 o 
   9  -6   1     8260.75     9022.49    173.06 o 
  10  -6   1     1603.31     1466.04    116.73 o 
  11  -6   1    30657.79    30757.74    597.44 o 
  12  -6   1      762.73      607.26     74.12 o 
  13  -6   1     2145.71     2352.52    120.57 o 
  14  -6   1    19600.17    20207.78    390.39 o 
  15  -6   1     1187.32     1064.59     99.89 o 
  16  -6   1     6977.97     7968.88    246.40 o 
  17  -6   1     3487.37     4062.19    220.10 o 
  18  -6   1     2298.21     2031.04    184.36 o 
  19  -6   1      195.26      291.53    162.47 o 
  20  -6   1     2479.69     2034.02    193.47 o 
 -19  -5   1      153.22      123.41    105.76 o 
 -18  -5   1     1879.24     1742.65    191.31 o 
 -17  -5   1       50.58      -59.36     87.25 o 
 -16  -5   1      948.27      499.42    122.79 o 
 -15  -5   1      130.15      162.37     82.21 o 
 -14  -5   1     1279.64     1420.20    152.15 o 
 -13  -5   1      915.05     1433.85    147.07 o 
 -12  -5   1      444.42      385.42     97.71 o 
 -11  -5   1      384.58      458.18     78.86 o 
 -10  -5   1      722.86      650.83    101.42 o 
  -9  -5   1     4325.63     3889.33    180.43 o 
  -8  -5   1    29218.50    28269.43    446.86 o 
  -7  -5   1     3287.31     3600.73     92.52 o 
  -6  -5   1      351.04      462.29     40.91 o 
  -5  -5   1    28247.78    29907.96    657.75 o 
  -4  -5   1      251.21      335.32     44.44 o 
  -3  -5   1    44478.92    44236.54    772.59 o 
  -2  -5   1     4466.90     4051.60     84.62 o 
  -1  -5   1   101711.09   105564.13   1339.68 o 
   0  -5   1     5127.60     4744.68     92.09 o 
   1  -5   1    11595.95    13439.45    306.39 o 
   2  -5   1     3173.01     2664.22     95.34 o 
   3  -5   1     5038.53     5618.29    150.74 o 
   4  -5   1      340.78      212.41     75.21 o 
   5  -5   1   144267.67   150954.69   2259.33 o 
   6  -5   1    19372.51    17936.42    295.66 o 
   7  -5   1      266.09      360.12     43.06 o 
   8  -5   1     2707.64     2652.65     94.28 o 
   9  -5   1        5.47      -18.27     19.14 o 
  10  -5   1    10660.39    10946.05    431.87 o 
  11  -5   1     1991.16     2243.07    203.40 o 
  12  -5   1     1491.13     1121.67    147.19 o 
  13  -5   1     2902.22     2452.31    129.52 o 
  14  -5   1      357.75      413.84     92.94 o 
  15  -5   1        2.99       44.70     51.52 o 
  16  -5   1    10297.21     9821.54    319.63 o 
  17  -5   1       56.91      362.17    171.28 o 
  18  -5   1    14112.25    14923.04    432.77 o 
  19  -5   1       89.77      -67.75     77.41 o 
  20  -5   1      465.84      293.03    117.24 o 
  21  -5   1      279.99      409.70    120.58 o 
 -19  -4   1       28.37     -116.49    111.21 o 
 -18  -4   1      241.98       54.40     98.83 o 
 -17  -4   1      816.80     1454.73    170.13 o 
 -16  -4   1      166.91       85.43    134.06 o 
 -15  -4   1       40.11       52.63     75.50 o 
 -14  -4   1    18140.49    18134.21    917.36 o 
 -13  -4   1     1285.17     1443.84    153.42 o 
 -12  -4   1    16113.04    15470.40    406.50 o 
 -11  -4   1     2797.05     2853.76    136.42 o 
 -10  -4   1     5821.83     5334.77    209.41 o 
  -9  -4   1     4834.46     4965.12    119.00 o 
  -8  -4   1      709.96      539.17     75.01 o 
  -7  -4   1     8895.39     8162.93    229.84 o 
  -6  -4   1    76311.05    70046.15    889.36 o 
  -5  -4   1    28336.64    26839.96   1378.95 o 
  -4  -4   1     8675.01     7869.86    149.51 o 
  -3  -4   1      164.97      501.66     51.12 o 
  -2  -4   1    34299.65    29380.71    339.03 o 
  -1  -4   1    11203.21    11605.85    188.27 o 
   0  -4   1       51.31      -12.21     22.70 o 
   1  -4   1    19296.61    20928.73    379.42 o 
   2  -4   1     4816.37     4337.27    118.61 o 
   3  -4   1      986.25     1040.45     90.42 o 
   4  -4   1     3262.82     3346.56     89.17 o 
   5  -4   1     6580.03     8468.73    281.26 o 
   6  -4   1     7596.74     7272.88    260.65 o 
   7  -4   1    13423.62    11907.17    216.94 o 
   8  -4   1     3879.36     3675.73    185.08 o 
   9  -4   1     7267.55     7092.24    141.01 o 
  10  -4   1      209.24      279.76     53.83 o 
  11  -4   1     2559.21     2233.99    196.15 o 
  12  -4   1    29297.15    28029.18    495.79 o 
  13  -4   1     1879.45     1766.14    159.94 o 
  14  -4   1     2296.91     2213.74    121.75 o 
  15  -4   1     1044.68      693.21     84.02 o 
  16  -4   1    10561.00    11325.12    345.37 o 
  17  -4   1      715.28      813.42    117.08 o 
  18  -4   1     1493.79     1221.88    157.38 o 
  19  -4   1       46.17     -162.03    122.42 o 
  20  -4   1     9300.29     8530.27    338.30 o 
 -20  -3   1       25.07      -63.84    102.75 o 
 -19  -3   1       70.59       30.10     90.55 o 
 -18  -3   1    14909.80    15972.16    488.87 o 
 -17  -3   1       43.90      130.80     97.53 o 
 -16  -3   1      378.00      356.94    137.73 o 
 -15  -3   1        2.47       33.27     68.68 o 
 -14  -3   1     2389.43     2051.02    222.92 o 
 -13  -3   1       21.72       14.78     66.51 o 
 -12  -3   1     9544.91     7773.15    295.73 o 
 -11  -3   1     2759.27     3001.06    132.98 o 
 -10  -3   1       66.51      -23.54     36.88 o 
  -9  -3   1    14993.45    15522.75    272.37 o 
  -8  -3   1     2544.34     2268.50    134.37 o 
  -7  -3   1     2811.25     3745.84    145.74 o 
  -6  -3   1    41648.56    39449.41   1097.27 o 
  -4  -3   1     6134.25     5912.00    269.19 o 
  -3  -3   1    42320.47    44632.70    704.05 o 
  -2  -3   1     3725.54     2933.09     86.65 o 
  -1  -3   1     5377.35     4372.06    132.81 o 
   0  -3   1     1613.05      920.41     47.20 o 
   1  -3   1    19274.16    22180.28    700.96 o 
   2  -3   1       37.46       10.39     16.15 o 
   3  -3   1     1349.34     1019.63     59.25 o 
   4  -3   1     1484.74     1292.14     67.73 o 
   5  -3   1   159357.14   171570.59   2571.26 o 
   6  -3   1     4886.97     2612.89    150.24 o 
   7  -3   1      370.76      378.49     39.11 o 
   8  -3   1     4515.50     4212.28    130.52 o 
   9  -3   1     5992.41     6407.58    129.90 o 
  10  -3   1       14.52       39.86     34.25 o 
  11  -3   1    16747.60    16941.22    562.50 o 
  12  -3   1        4.17     -119.90     59.95 o 
  13  -3   1     2438.02     2598.53    127.30 o 
  14  -3   1      648.73      501.78     72.25 o 
  15  -3   1      696.59      749.03    103.49 o 
  16  -3   1     2270.18     1917.63    161.71 o 
  17  -3   1      180.27      363.03     95.54 o 
  18  -3   1     1730.38     1561.26    276.15 o 
  19  -3   1        5.34      -56.89     82.71 o 
  20  -3   1     1260.00     1702.37    185.60 o 
 -20  -2   1     3707.84     3452.09    249.08 o 
 -19  -2   1      373.83      251.21    107.42 o 
 -18  -2   1     5148.01     4015.58    533.11 o 
 -17  -2   1       64.25     1095.18    146.95 o 
 -16  -2   1     4252.16     3938.13    220.46 o 
 -15  -2   1       40.17      474.85    102.95 o 
 -14  -2   1    23597.59    23536.27    546.50 o 
 -13  -2   1       54.33      -17.93     54.53 o 
 -12  -2   1       81.70        6.41     52.05 o 
 -11  -2   1     4219.64     4720.67    198.45 o 
 -10  -2   1     2733.11     2351.62    148.80 o 
  -9  -2   1      379.50      427.41     53.53 o 
  -8  -2   1      610.29      643.53     90.02 o 
  -7  -2   1    81820.90    79922.91   1225.22 o 
  -6  -2   1    23290.16    20813.02    907.31 o 
  -5  -2   1     1702.31     1029.06     92.10 o 
  -4  -2   1     7861.72     7629.65    188.63 o 
  -3  -2   1    52335.35    58006.59    709.87 o 
  -2  -2   1     1520.72     1104.11     52.33 o 
  -1  -2   1    38968.52    37524.86    467.60 o 
   0  -2   1      424.29      284.16     18.58 o 
   1  -2   1    91468.48    89414.53   1920.20 o 
   2  -2   1      534.82      311.07     34.33 o 
   3  -2   1    35388.63    42949.60    531.33 o 
   4  -2   1     4678.77     3590.20    100.70 o 
   5  -2   1    54812.66    58790.02    921.00 o 
   6  -2   1    15867.31    15404.22    346.80 o 
   7  -2   1     4862.87     4526.36    901.41 o 
   8  -2   1     2087.19     1207.97    113.54 o 
   9  -2   1    14710.29    14333.54    211.23 o 
  10  -2   1     1451.77     1149.76    136.18 o 
  11  -2   1    14139.69    14482.94    493.28 o 
  12  -2   1    55574.30    56466.33    787.01 o 
  13  -2   1      535.91      342.31     63.07 o 
  14  -2   1      191.40      212.72     70.11 o 
  15  -2   1      371.74      193.19    108.53 o 
  16  -2   1      981.39     1149.16    130.09 o 
  17  -2   1      774.53     1117.71    135.31 o 
  18  -2   1     4965.02     4773.78    248.64 o 
  19  -2   1      939.90     1496.23    170.15 o 
  20  -2   1     6068.19     6801.13    304.10 o 
 -20  -1   1     3486.96     3332.34    258.87 o 
 -19  -1   1      232.96      421.42    115.32 o 
 -18  -1   1    18906.58    19334.78    536.38 o 
 -17  -1   1       28.02      168.84     90.06 o 
 -16  -1   1     1708.42     1602.36    160.00 o 
 -15  -1   1       78.77       -8.43     72.03 o 
 -14  -1   1     6905.36     6531.69    259.22 o 
 -13  -1   1      392.71      191.77     70.43 o 
 -12  -1   1    17157.32    16332.83    397.44 o 
 -11  -1   1      239.12      344.78     94.94 o 
 -10  -1   1     5288.24     4588.03    177.57 o 
  -9  -1   1      345.02      547.82     68.77 o 
  -8  -1   1    13059.40    11365.08    211.93 o 
  -7  -1   1      480.10      520.91     62.28 o 
  -6  -1   1    48967.79    43984.63   1021.01 o 
  -5  -1   1    72422.73    71115.55   1534.49 o 
  -4  -1   1     6692.81     6068.97    277.79 o 
  -3  -1   1    21705.81    21800.18    518.88 o 
  -2  -1   1        8.26      -39.41     19.71 o 
  -1  -1   1    66115.66    71410.37   1447.88 o 
   2  -1   1      932.00      965.19     39.09 o 
   3  -1   1    14569.63    15923.11    211.79 o 
   4  -1   1    25469.63    22247.39    505.97 o 
   5  -1   1    13884.22    16218.47    286.17 o 
   6  -1   1    11824.91    11913.56    228.45 o 
   7  -1   1     3164.24     2840.08     75.81 o 
   8  -1   1    37792.46    31200.87   2073.23 o 
   9  -1   1     2286.82     1985.88    102.29 o 
  10  -1   1    10264.85     9956.13    359.36 o 
  11  -1   1     2849.95     3125.76    210.15 o 
  12  -1   1    17495.75    17432.31    327.03 o 
  13  -1   1      535.46      509.02    108.99 o 
  14  -1   1     4547.05     4053.10    192.95 o 
  15  -1   1      322.06       91.55     74.33 o 
  16  -1   1     1235.67      994.83    122.41 o 
  17  -1   1        1.24       46.90     91.77 o 
  18  -1   1     6766.14     6307.48    287.65 o 
  19  -1   1      659.21     1112.41    229.22 o 
  20  -1   1     4013.03     4671.85    258.72 o 
 -20   0   1      343.03      401.41    122.31 o 
 -19   0   1      642.60      920.15    149.17 o 
 -18   0   1     8999.58     7984.05    334.52 o 
 -17   0   1     1459.23     1491.25    168.97 o 
 -16   0   1      833.11      649.73    112.22 o 
 -15   0   1     1675.24     1824.10    161.39 o 
 -14   0   1     8319.98     8077.51    283.73 o 
 -13   0   1     1209.10      925.02     86.97 o 
 -12   0   1    37710.60    34977.47    542.75 o 
 -11   0   1    26115.46    26627.12    430.14 o 
 -10   0   1     8823.47     8461.62    192.94 o 
  -9   0   1    22289.52    20582.41   1528.79 o 
  -8   0   1     4527.91     4002.78    163.11 o 
  -7   0   1      846.63     1027.69    217.45 o 
  -6   0   1     8199.61     6801.47    254.00 o 
  -4   0   1      236.62       54.58     19.01 o 
  -3   0   1     1857.48     1781.45     53.09 o 
  -2   0   1      566.95      301.24     63.42 o 
   2   0   1        2.66       10.48      6.95 o 
   3   0   1    54205.77    56814.16    697.37 o 
   4   0   1      745.29      575.11     32.02 o 
   5   0   1    16726.94    17043.80    420.11 o 
   6   0   1     1620.82     1494.37     73.83 o 
   7   0   1    14810.85    15053.40    297.91 o 
   8   0   1      799.60      733.95     53.84 o 
   9   0   1     1985.28     1703.73     87.10 o 
  10   0   1       79.50      -21.34     48.86 o 
  11   0   1     9596.02    10225.15    275.87 o 
  12   0   1     4644.11     4603.41    331.99 o 
  13   0   1      331.69      234.42     68.06 o 
  14   0   1     9677.74     9500.88    410.21 o 
  15   0   1     1223.36     1119.70    130.82 o 
  16   0   1     2263.84     2142.25    173.72 o 
  17   0   1      178.52      555.26    107.21 o 
  18   0   1     4577.22     3620.77    237.77 o 
  19   0   1     1167.83     1346.54    161.65 o 
  20   0   1      293.54      428.41    121.40 o 
 -20   1   1     3103.07     3797.90    249.33 o 
 -19   1   1      334.07      536.66    126.56 o 
 -18   1   1     2256.08     1902.52    191.18 o 
 -17   1   1      955.59     1089.34    149.14 o 
 -16   1   1      553.87      551.52    108.35 o 
 -15   1   1     1232.69     1048.38    126.70 o 
 -14   1   1     6113.00     5944.90    192.99 o 
 -13   1   1      731.31      580.95     74.08 o 
 -12   1   1     1729.33     1506.58    108.58 o 
 -11   1   1    15796.24    16709.79    312.14 o 
 -10   1   1    22676.19    22222.72    366.66 o 
  -9   1   1    20331.30    21929.97    351.65 o 
  -8   1   1    10526.96     9403.05    219.07 o 
  -7   1   1    10184.19     9000.70    162.02 o 
  -6   1   1    13576.74    12451.14    348.18 o 
  -5   1   1     7747.78     8038.13    778.33 o 
  -4   1   1      445.55      422.12     31.63 o 
  -3   1   1    99042.46   102019.75   1502.49 o 
  -2   1   1     1435.15      817.48     38.10 o 
   0   1   1     5546.67     4530.30    316.61 o 
   1   1   1    30779.72    30858.47    468.67 o 
   2   1   1      627.06      588.72     38.00 o 
   3   1   1   140559.61   143355.38   1874.65 o 
   4   1   1       54.48       25.94     11.56 o 
   5   1   1    14512.56    16167.58    373.80 o 
   6   1   1    26091.15    24131.58    663.70 o 
   7   1   1     1810.73     1713.88     75.46 o 
   8   1   1     8027.41     6767.99    147.66 o 
   9   1   1     1694.93     2040.90     83.26 o 
  10   1   1    16691.83    15627.38    353.03 o 
  11   1   1     1067.57     1332.68    115.50 o 
  12   1   1    13632.62    13203.17    341.82 o 
  13   1   1      615.53      530.78     90.29 o 
  14   1   1     4283.35     4060.30    208.66 o 
  15   1   1       51.49      106.19     74.56 o 
  16   1   1     1044.39     1241.59    140.44 o 
  17   1   1        0.01      200.14     90.10 o 
  18   1   1    21637.53    23012.01    582.16 o 
  19   1   1       54.82       39.25     89.83 o 
  20   1   1     1576.99     1447.79    172.24 o 
 -21   2   1        0.00      148.52    104.01 o 
 -20   2   1    13787.84    14325.29    586.44 o 
 -19   2   1      246.40      378.78    154.21 o 
 -18   2   1     4765.62     4523.44    251.45 o 
 -17   2   1        0.78       33.50     82.09 o 
 -16   2   1     6540.22     6328.09    262.98 o 
 -15   2   1       26.40     -107.84     53.92 o 
 -14   2   1     1414.43     1422.32    110.01 o 
 -13   2   1     4794.74     4806.36    166.54 o 
 -12   2   1    79482.67    78569.72   1049.99 o 
 -11   2   1     7687.24     7211.74    190.38 o 
 -10   2   1     4069.59     3733.77    167.81 o 
  -9   2   1     4904.60     4601.07    107.41 o 
  -8   2   1     3390.49     2915.05     98.23 o 
  -7   2   1    25973.64    27128.75    388.32 o 
  -6   2   1    38777.55    34417.70   1177.86 o 
  -5   2   1    18883.97    18691.67    377.88 o 
  -4   2   1      493.28      614.96     37.75 o 
  -3   2   1    35445.05    37191.61    472.54 o 
  -2   2   1     2106.44     1337.01     56.67 o 
  -1   2   1     1536.97     2016.51     95.36 o 
   0   2   1       46.54      -39.59     19.79 o 
   1   2   1    12865.02    16218.72    215.52 o 
   2   2   1    19256.75    16158.09    276.26 o 
   3   2   1   110793.64   126494.14   1862.60 o 
   4   2   1    15607.99    13849.03    250.21 o 
   5   2   1     8480.92     8240.05    129.38 o 
   6   2   1    55873.88    51504.02    652.80 o 
   7   2   1    27609.92    27307.47    386.29 o 
   8   2   1       11.27       11.18     24.23 o 
   9   2   1     8251.32     9714.22    282.70 o 
  10   2   1     7148.60     6116.06    219.04 o 
  11   2   1      380.33      341.35     67.65 o 
  12   2   1     5015.50     4456.29    223.32 o 
  13   2   1      520.75      470.59     91.24 o 
  14   2   1    37541.43    37023.55    738.65 o 
  15   2   1       96.41      390.14     92.70 o 
  16   2   1     2183.81     2318.67    186.83 o 
  17   2   1      469.83     1056.48    148.28 o 
  18   2   1      133.10      193.85    110.52 o 
  19   2   1      180.54      264.40    102.21 o 
  20   2   1     3784.38     3714.73    491.79 o 
 -21   3   1      148.29      465.36    182.82 o 
 -20   3   1       11.87      103.11    110.87 o 
 -19   3   1      103.80       56.91     95.81 o 
 -18   3   1     5370.78     4954.26    257.97 o 
 -17   3   1     1053.95     1369.37    154.19 o 
 -16   3   1     2166.86     1837.37    162.98 o 
 -15   3   1      170.12      129.66     58.95 o 
 -14   3   1      261.49      135.28     56.99 o 
 -13   3   1     5824.33     5800.02    185.19 o 
 -12   3   1     4026.58     3242.76    422.72 o 
 -11   3   1    29325.51    31359.89    492.09 o 
 -10   3   1       59.65       30.59     53.30 o 
  -9   3   1     9859.41    10192.06    177.23 o 
  -8   3   1      167.56       94.12     25.51 o 
  -7   3   1      223.01      263.03     50.69 o 
  -6   3   1     1863.68     2045.03    133.59 o 
  -5   3   1   194304.11   199965.03   7429.11 o 
  -4   3   1      398.36      500.33     36.69 o 
  -3   3   1    18829.63    19980.09    281.47 o 
  -2   3   1      217.01      125.04     20.46 o 
  -1   3   1     5490.69     7609.89    160.44 o 
   0   3   1       41.22      -54.58     27.29 o 
   1   3   1    75826.52    76230.01    795.57 o 
   2   3   1     1849.34     1249.57     62.47 o 
   3   3   1    25343.53    28223.69    324.83 o 
   4   3   1      938.89      851.15     56.35 o 
   5   3   1    43399.50    45318.43    712.97 o 
   6   3   1     9251.11     8883.47    352.13 o 
   7   3   1      238.23      141.34     44.05 o 
   8   3   1     2573.74     2559.77    161.97 o 
   9   3   1     2269.99     2769.18    139.24 o 
  10   3   1        5.27      -40.51     42.82 o 
  11   3   1       41.16       92.87     54.94 o 
  12   3   1     3599.26     3057.16    173.96 o 
  13   3   1       36.86      510.38     96.31 o 
  14   3   1      880.64      551.44    110.13 o 
  15   3   1       34.41      100.14     73.07 o 
  16   3   1        0.37      -52.78     69.78 o 
  17   3   1        0.33       30.37     86.71 o 
  18   3   1     4468.52     5120.08    267.30 o 
  19   3   1      390.81      397.32    114.72 o 
 -21   4   1       13.65       27.01     94.59 o 
 -20   4   1    11232.24    11088.10    402.59 o 
 -19   4   1      218.13      140.79    153.66 o 
 -18   4   1        0.55     -160.82     80.41 o 
 -17   4   1     3719.40     4261.00    493.05 o 
 -16   4   1    12253.88    12388.41    312.14 o 
 -15   4   1      997.31     1007.69    102.55 o 
 -14   4   1     5665.67     5783.25    217.41 o 
 -13   4   1     4377.37     4539.03    163.47 o 
 -12   4   1    15292.84    13894.35    516.75 o 
 -11   4   1     8460.50     8435.04    303.13 o 
 -10   4   1      871.42      780.81     69.13 o 
  -9   4   1     8274.46     8236.14    159.08 o 
  -8   4   1        5.59       -6.25     20.09 o 
  -7   4   1    41652.64    42523.62    541.71 o 
  -6   4   1      616.02      593.44     43.07 o 
  -5   4   1    10670.44    11718.96    382.11 o 
  -4   4   1        6.87      -37.09     18.54 o 
  -3   4   1     4471.85     3832.09     93.72 o 
  -2   4   1     2155.65     1631.52     67.05 o 
  -1   4   1      629.23      720.08     51.96 o 
   0   4   1     2152.56     2211.34     67.20 o 
   1   4   1     7095.45     6970.94    109.50 o 
   2   4   1      373.75      355.30     25.89 o 
   3   4   1    70664.66    77882.23   1199.48 o 
   4   4   1     3223.23     2714.71     71.15 o 
   5   4   1    37944.44    37809.24    511.54 o 
   6   4   1    90925.70    86668.78   1082.68 o 
   7   4   1     9321.39     9004.77    172.97 o 
   8   4   1       77.60       43.43     39.42 o 
   9   4   1     6430.52     6338.97    216.38 o 
  10   4   1    15172.09    14665.29   1023.51 o 
  11   4   1     5257.92     5160.81    212.47 o 
  12   4   1    42927.91    42723.63    809.53 o 
  13   4   1     1091.11      798.02    124.59 o 
  14   4   1    11913.53    11814.90    547.29 o 
  15   4   1        0.16      -45.29     62.23 o 
  16   4   1      639.09      398.13    110.97 o 
  17   4   1      448.07      494.80    119.26 o 
  18   4   1     1654.89     1216.20    163.40 o 
  19   4   1      109.05      102.97    100.50 o 
 -21   5   1      295.37      620.87    166.26 o 
 -20   5   1        6.17     -186.33     93.17 o 
 -19   5   1      202.73      164.55    207.07 o 
 -18   5   1    16419.31    16387.77    471.47 o 
 -17   5   1       80.49      134.81     98.18 o 
 -16   5   1    15444.71    15245.84    355.84 o 
 -15   5   1        2.79        2.62     50.90 o 
 -14   5   1      650.18      555.42     79.32 o 
 -13   5   1      339.44      198.39     57.05 o 
 -12   5   1     1386.42     1188.40    144.67 o 
 -11   5   1      830.28      777.81     79.09 o 
 -10   5   1     7731.58     8112.07    197.24 o 
  -9   5   1     3650.50     4007.40    109.53 o 
  -8   5   1     1033.65      764.90     70.36 o 
  -7   5   1     9364.29    10315.29    204.64 o 
  -6   5   1    10775.01     9982.08    194.64 o 
  -5   5   1   168187.36   173806.31   3590.79 o 
  -4   5   1       30.74      -37.99     19.00 o 
  -3   5   1   174652.30   191089.11   3572.48 o 
  -2   5   1     5502.83     4818.10    147.53 o 
  -1   5   1    28854.84    33430.23    392.22 o 
   0   5   1    30779.54    27911.48    383.52 o 
   1   5   1    78168.26    87089.46    926.77 o 
   2   5   1     1392.49     1345.49     49.27 o 
   3   5   1     8155.96     8477.20    204.62 o 
   4   5   1     2955.46     3042.68     81.42 o 
   5   5   1     5753.57     6386.23    145.52 o 
   6   5   1     1914.37     1802.62     80.03 o 
   7   5   1      249.40      331.67     85.32 o 
   8   5   1    21171.21    20525.23    350.91 o 
   9   5   1      146.77       79.99     48.03 o 
  10   5   1     7316.35     6112.88    230.95 o 
  11   5   1       15.75       25.62     90.04 o 
  12   5   1    15217.95    15369.82    612.34 o 
  13   5   1      818.68     1497.40    207.96 o 
  14   5   1      592.67      300.12     93.28 o 
  15   5   1      247.87      286.86     96.18 o 
  16   5   1     2422.26     2012.60    189.14 o 
  17   5   1        0.57     -115.51     80.82 o 
  18   5   1      140.11      107.47    104.59 o 
  19   5   1      516.45      649.65    147.92 o 
 -21   6   1      382.29      326.61    117.26 o 
 -20   6   1      572.36      178.32    118.07 o 
 -19   6   1        1.02      -15.93     88.61 o 
 -18   6   1     5918.36     5342.17    271.81 o 
 -17   6   1     7054.66     6904.13    331.78 o 
 -16   6   1     2423.35     2406.41    162.67 o 
 -15   6   1     1470.19     1145.30    109.91 o 
 -14   6   1    10394.13    10745.12    273.14 o 
 -13   6   1     1308.47     1454.98    110.23 o 
 -12   6   1     6502.13     6601.12    196.23 o 
 -11   6   1    60533.50    60831.34    738.35 o 
 -10   6   1       90.22       43.36     34.51 o 
  -9   6   1      615.49      618.28     63.83 o 
  -8   6   1      888.15      877.91     59.98 o 
  -7   6   1    15159.07    15156.64    291.55 o 
  -6   6   1     1542.14     1330.30    205.97 o 
  -5   6   1    19594.07    19838.00    322.62 o 
  -4   6   1       72.43       21.84     26.07 o 
  -3   6   1    10182.71    10047.73    188.98 o 
  -2   6   1     1697.28     1486.43     67.91 o 
  -1   6   1     2466.32     2712.59     55.40 o 
   0   6   1       21.83        1.53     19.23 o 
   1   6   1    89046.02    85067.08    824.49 o 
   2   6   1      967.57      979.07     62.67 o 
   3   6   1     3654.81     3639.16     83.26 o 
   4   6   1    12392.50    12267.18    173.67 o 
   5   6   1     2088.19     2021.52     75.39 o 
   6   6   1     8290.13     7540.25    172.04 o 
   7   6   1     3118.21     3103.50    101.26 o 
   8   6   1     2653.77     2691.21    125.69 o 
   9   6   1     4724.65     5229.44    183.22 o 
  10   6   1    10482.89    10149.58    277.72 o 
  11   6   1      797.43     1249.99    254.15 o 
  12   6   1    23837.96    21713.87   1372.14 o 
  13   6   1      207.25      142.78     79.64 o 
  14   6   1     1393.22     1458.55    157.32 o 
  15   6   1      899.27     1664.56    173.45 o 
  16   6   1     3806.50     3038.95    238.96 o 
  17   6   1      234.24      441.94    317.89 o 
  18   6   1     1556.55     1348.58    175.89 o 
 -21   7   1      180.80      318.98    162.14 o 
 -20   7   1       76.14     -169.96     84.98 o 
 -19   7   1       83.13      -19.08     96.90 o 
 -18   7   1     4474.03     4582.86    217.63 o 
 -17   7   1     4567.85     4512.40    206.77 o 
 -16   7   1    11094.80    10375.86    290.86 o 
 -15   7   1       11.10       77.56     67.15 o 
 -14   7   1      310.86      176.34     62.84 o 
 -13   7   1      583.57      506.15     79.13 o 
 -12   7   1      550.26      566.95     74.85 o 
 -11   7   1    51552.90    53467.13    672.80 o 
 -10   7   1    12430.10    12981.90    206.21 o 
  -9   7   1        2.90       -3.44     21.77 o 
  -8   7   1      184.88      311.02     40.82 o 
  -7   7   1     2953.98     3887.03    109.87 o 
  -6   7   1      161.44      107.97     33.76 o 
  -5   7   1    11052.46    11152.96    189.30 o 
  -4   7   1      868.92      845.78     42.27 o 
  -3   7   1    51600.44    50005.99    579.69 o 
  -2   7   1     2170.59     2012.13     60.51 o 
  -1   7   1    81175.23    86732.23    714.02 o 
   0   7   1    28346.70    25202.40    404.08 o 
   1   7   1     3011.04     2449.83     87.80 o 
   2   7   1     4415.65     4272.38     88.50 o 
   3   7   1    45348.82    47943.93    420.88 o 
   4   7   1    27411.42    26125.36    279.08 o 
   5   7   1     4801.46     4486.90    203.51 o 
   6   7   1    21351.95    20742.03    317.22 o 
   7   7   1      878.92      814.55     78.77 o 
   8   7   1    20073.90    20689.74    384.81 o 
   9   7   1     1886.39     1761.54    145.46 o 
  10   7   1    12454.15    12578.08    291.02 o 
  11   7   1     1304.31     1381.78    254.28 o 
  12   7   1    13945.11    14038.53    698.87 o 
  13   7   1       18.58      -32.65     69.99 o 
  14   7   1     3390.98     2830.17    339.46 o 
  15   7   1      273.57      498.44    124.34 o 
  16   7   1    12947.20    11901.09    496.78 o 
  17   7   1        0.62      -41.22     95.03 o 
  18   7   1     3540.73     3149.97    260.46 o 
 -20   8   1      480.00      245.98    125.78 o 
 -19   8   1      125.05       95.75     92.67 o 
 -18   8   1     6643.79     6659.04    252.37 o 
 -17   8   1      700.85      372.78     96.72 o 
 -16   8   1      876.35      827.84    110.99 o 
 -15   8   1     2522.39     2077.08    143.73 o 
 -14   8   1     7035.11     7190.29    226.25 o 
 -13   8   1      457.26      426.48     70.51 o 
 -12   8   1     9556.97     9115.44    209.90 o 
 -11   8   1    12509.44    11818.90    284.63 o 
 -10   8   1       93.60      101.56     36.89 o 
  -9   8   1     1819.70     1973.18     77.90 o 
  -8   8   1       43.84       41.04     20.38 o 
  -7   8   1     3318.83     3397.13     98.76 o 
  -6   8   1      130.26      136.26     29.07 o 
  -5   8   1     7055.09     6707.48    109.84 o 
  -4   8   1     1969.62     1832.94     58.34 o 
  -3   8   1       82.84      143.61     27.53 o 
  -2   8   1     2191.66     1937.16     64.24 o 
  -1   8   1     4546.83     5526.29     90.47 o 
   0   8   1    11449.19    10286.63    272.92 o 
   1   8   1    71587.03    73404.79    739.75 o 
   2   8   1      451.89      486.06     33.76 o 
   3   8   1     2796.46     2425.35     62.19 o 
   4   8   1    38993.25    37303.19    464.70 o 
   5   8   1     1980.92     1556.23     89.94 o 
   6   8   1    12335.48    11878.44    216.74 o 
   7   8   1     5672.42     5525.88    146.97 o 
   8   8   1     7761.95     6750.70    259.96 o 
   9   8   1       22.83       19.60     54.34 o 
  10   8   1      133.70       91.97     73.02 o 
  11   8   1      120.95      252.65    126.90 o 
  12   8   1      370.26      212.36     88.90 o 
  13   8   1       16.93       48.91     82.50 o 
  14   8   1     8037.93     7776.30    328.10 o 
  15   8   1      790.81     1961.87    201.52 o 
  16   8   1       38.93       94.05    173.22 o 
  17   8   1       18.79       45.87    102.87 o 
 -20   9   1      126.69      104.18    128.58 o 
 -19   9   1      390.57      185.22     86.64 o 
 -18   9   1      180.68       -2.84     76.59 o 
 -17   9   1     6445.51     6441.00    327.34 o 
 -16   9   1     2081.94     2071.84    155.12 o 
 -15   9   1     1259.97     1146.21    115.96 o 
 -14   9   1       40.66      -58.77     48.60 o 
 -13   9   1      581.63      366.24     62.65 o 
 -12   9   1      230.77      265.01     56.99 o 
 -11   9   1    63791.88    65749.59    721.12 o 
 -10   9   1     2945.30     2863.96     99.41 o 
  -9   9   1      164.46      172.54     33.29 o 
  -8   9   1      655.07      515.74     50.69 o 
  -7   9   1     2389.26     2151.46     84.87 o 
  -6   9   1      227.72      253.97     28.61 o 
  -5   9   1    83361.69    84018.74    774.76 o 
  -4   9   1      380.22      327.85     32.39 o 
  -3   9   1      820.95      510.85     35.83 o 
  -2   9   1      537.76      460.90     38.47 o 
  -1   9   1    31943.51    34712.34    438.89 o 
   0   9   1    11200.50    11268.19    188.43 o 
   1   9   1     2161.98     1776.65     70.43 o 
   2   9   1     1335.99     1136.81     48.18 o 
   3   9   1    27429.26    28346.66    285.21 o 
   4   9   1    13470.96    12972.52    164.86 o 
   5   9   1     5305.87     4894.67    111.44 o 
   6   9   1     5684.14     5073.11    174.22 o 
   7   9   1     4454.17     4760.93    175.21 o 
   8   9   1    14673.43    13979.70    312.05 o 
   9   9   1      953.67     1214.41    108.31 o 
  10   9   1      440.02      466.98    177.22 o 
  11   9   1      700.54      611.54    115.98 o 
  12   9   1      703.47      327.30    110.67 o 
  13   9   1     1321.85     1978.03    194.78 o 
  14   9   1        4.75       15.26     94.97 o 
  15   9   1     1990.08     3555.21    327.12 o 
  16   9   1     7202.46     7021.23    336.78 o 
  17   9   1       34.89       54.15    105.21 o 
 -20  10   1     2325.82     2792.62    228.41 o 
 -19  10   1      261.53      234.52     88.82 o 
 -18  10   1      189.45      271.28     90.33 o 
 -17  10   1     9013.77     9032.91    296.79 o 
 -16  10   1    10514.42    11489.49    325.64 o 
 -15  10   1     1309.75     1291.84    124.33 o 
 -14  10   1      775.38      583.55     99.82 o 
 -13  10   1     2591.05     2377.31    121.91 o 
 -12  10   1      554.27      410.29     73.71 o 
 -11  10   1     2826.03     3168.25    113.51 o 
 -10  10   1       31.34      -67.38     33.69 o 
  -9  10   1    35512.79    34862.69    474.17 o 
  -8  10   1      342.81      260.28     43.73 o 
  -7  10   1      194.84      370.44     85.40 o 
  -6  10   1     1685.01     1685.32     67.81 o 
  -5  10   1    13170.66    15563.04    203.93 o 
  -4  10   1     5464.04     5071.12    103.84 o 
  -3  10   1      351.17      191.29     26.97 o 
  -2  10   1      837.33      837.55     52.59 o 
  -1  10   1       35.21       -5.20     23.29 o 
   0  10   1     4218.49     3954.83    115.51 o 
   1  10   1        1.47       35.86     24.60 o 
   2  10   1    11042.38    10014.22    133.73 o 
   3  10   1    16436.20    16172.10    194.53 o 
   4  10   1    26434.00    26485.00    334.91 o 
   5  10   1     6507.00     6735.72    185.04 o 
   6  10   1    28062.45    28213.73    439.84 o 
   7  10   1     2625.38     3172.32    128.67 o 
   8  10   1      513.12      411.26     75.87 o 
   9  10   1     1470.72     1805.65    131.31 o 
  10  10   1    28760.16    29457.58    541.58 o 
  11  10   1      543.95      437.31     97.96 o 
  12  10   1     3413.84     2888.79    181.57 o 
  13  10   1       68.75       -1.07     72.84 o 
  14  10   1     5311.52     5435.61    323.54 o 
  15  10   1      128.64      360.81    121.71 o 
  16  10   1     1846.43     1527.36    194.38 o 
 -20  11   1      304.11      184.67     98.38 o 
 -19  11   1       47.16      -72.29     73.20 o 
 -18  11   1       55.17      -33.73     83.13 o 
 -17  11   1       73.45      253.75    135.06 o 
 -16  11   1     8086.47     8326.87    281.06 o 
 -15  11   1     2039.16     1842.90    145.48 o 
 -14  11   1      125.16      -39.64     53.27 o 
 -13  11   1     1033.28      957.04    105.08 o 
 -12  11   1       32.86       16.57     45.97 o 
 -11  11   1    14943.94    14525.02    248.94 o 
 -10  11   1      793.29      622.28     59.04 o 
  -9  11   1     4675.70     5474.43    248.37 o 
  -8  11   1       62.33       62.96     37.44 o 
  -7  11   1     4211.85     4450.33    125.43 o 
  -6  11   1      568.52      421.28     40.44 o 
  -5  11   1    72065.37    75116.32    719.36 o 
  -4  11   1       75.58        3.97     28.77 o 
  -3  11   1     3673.16     3576.96     91.55 o 
  -2  11   1    10501.96    11117.20    205.72 o 
  -1  11   1     2408.05     2376.22    115.95 o 
   0  11   1     2431.59     2414.71     98.43 o 
   1  11   1    14396.59    14155.29    221.88 o 
   2  11   1     8184.83     7804.45    129.87 o 
   3  11   1       18.13       -0.48     25.12 o 
   4  11   1     9035.73     8990.69    171.82 o 
   5  11   1      564.37      632.76     54.42 o 
   6  11   1      272.97       55.95     50.22 o 
   7  11   1      930.61      846.98     95.41 o 
   8  11   1      424.41      428.23     83.85 o 
   9  11   1      442.13      957.78    107.80 o 
  10  11   1    12954.25    12653.20    494.29 o 
  11  11   1        5.52      -34.05     75.22 o 
  12  11   1     1725.51     1378.96    140.48 o 
  13  11   1      254.47      434.13    102.79 o 
  14  11   1       47.21      -87.34     79.50 o 
  15  11   1     1480.91     1949.11    207.57 o 
  16  11   1       47.18      -13.37    106.07 o 
 -20  12   1     2922.29     2990.95    210.12 o 
 -19  12   1      300.57      202.98     92.51 o 
 -18  12   1     6020.00     6439.96    260.84 o 
 -17  12   1    13959.87    14380.25    451.21 o 
 -16  12   1     4097.95     4368.06    228.16 o 
 -15  12   1     1312.99     1394.86    135.46 o 
 -14  12   1       21.60       27.15     53.96 o 
 -13  12   1       70.46       48.80     50.26 o 
 -12  12   1       78.67       67.26     48.22 o 
 -11  12   1    26405.14    26655.53    435.29 o 
 -10  12   1      137.51       82.77     43.15 o 
  -9  12   1    22838.83    22776.98    329.10 o 
  -8  12   1     1622.64     1240.78     88.72 o 
  -7  12   1       33.25        7.78     30.20 o 
  -6  12   1      233.44      298.56     38.09 o 
  -5  12   1    42921.59    45126.38    514.11 o 
  -4  12   1     2626.72     2580.43     92.80 o 
  -3  12   1       17.40      -36.93     41.69 o 
  -2  12   1     9027.03     8841.39    188.22 o 
  -1  12   1    15851.65    16324.54    285.44 o 
   0  12   1     1136.63     1047.78     79.60 o 
   1  12   1    26376.14    27680.27    329.49 o 
   2  12   1     1801.07     1855.23    117.48 o 
   3  12   1     4966.31     4505.41    177.97 o 
   4  12   1     2544.34     2617.91     99.58 o 
   5  12   1      565.10      515.69     51.94 o 
   6  12   1     3932.78     4225.48    150.45 o 
   7  12   1      823.34      725.67     92.88 o 
   8  12   1     1006.58     1122.14    117.74 o 
   9  12   1        1.69     1252.23    128.42 o 
  10  12   1    16487.93    17335.84    409.00 o 
  11  12   1      467.63      276.30     94.51 o 
  12  12   1     3067.01     2986.21    196.35 o 
  13  12   1      455.42      611.80    152.43 o 
  14  12   1       68.18       11.33     84.54 o 
  15  12   1      212.40      516.73    120.90 o 
 -19  13   1      274.38      303.75    100.82 o 
 -18  13   1       35.98       58.35     84.56 o 
 -17  13   1     5078.83     5084.25    409.51 o 
 -16  13   1     3242.38     3094.63    204.28 o 
 -15  13   1      160.65       69.62     79.34 o 
 -14  13   1      439.51      656.10     89.75 o 
 -13  13   1    15466.56    14791.43    318.24 o 
 -12  13   1     2662.21     2644.84    138.45 o 
 -11  13   1    25508.33    25586.97    433.05 o 
 -10  13   1       48.10      -20.46     44.36 o 
  -9  13   1     1423.35     1427.25     87.38 o 
  -8  13   1      757.66      556.95     58.58 o 
  -7  13   1     8542.20     8192.73    176.61 o 
  -6  13   1      724.70      695.26     52.60 o 
  -5  13   1     5015.30     4917.83    176.54 o 
  -4  13   1     3154.15     2780.17     98.94 o 
  -3  13   1    32575.37    33461.29    486.57 o 
  -2  13   1    18756.37    19585.68    261.82 o 
  -1  13   1     2699.61     3036.46    112.00 o 
   0  13   1     6620.19     6413.46    175.23 o 
   1  13   1     1210.45     1152.26     62.72 o 
   2  13   1     4065.40     3673.46    148.28 o 
   3  13   1     1256.25     1185.10     70.09 o 
   4  13   1    12344.68    12716.98    227.00 o 
   5  13   1        0.79      -50.94     35.09 o 
   6  13   1        2.30      -85.75     46.75 o 
   7  13   1      235.27      143.59     72.96 o 
   8  13   1     5353.13     5208.96    222.98 o 
   9  13   1      394.70      595.30    105.70 o 
  10  13   1    12305.40    12585.85    354.51 o 
  11  13   1       50.87       -9.83     87.12 o 
  12  13   1     2979.39     2815.03    196.76 o 
  13  13   1      816.23     1079.27    140.46 o 
  14  13   1      293.57      274.31    107.36 o 
 -19  14   1      693.31      828.93    149.17 o 
 -18  14   1     1279.46     1153.97    138.68 o 
 -17  14   1     1733.78     1693.93    159.81 o 
 -16  14   1       51.80      -31.04     80.22 o 
 -15  14   1       34.61     -143.56     71.78 o 
 -14  14   1     1109.84      897.05    129.80 o 
 -13  14   1      916.54      879.27     81.52 o 
 -12  14   1      315.15      246.27     72.17 o 
 -11  14   1     3654.50     3876.98    137.27 o 
 -10  14   1      641.69      529.01     64.13 o 
  -9  14   1     2925.39     2846.82    166.61 o 
  -8  14   1     1122.81     1029.28     75.88 o 
  -7  14   1       62.56       24.77     37.63 o 
  -6  14   1      978.88      736.08     55.18 o 
  -5  14   1     8630.12     9099.21    166.18 o 
  -4  14   1     1545.12     1614.06     82.90 o 
  -3  14   1      398.61      355.97     51.91 o 
  -2  14   1    18132.84    18725.29    260.79 o 
  -1  14   1     4129.05     4146.16    125.65 o 
   0  14   1     7342.38     7017.47    159.67 o 
   1  14   1     6790.96     6943.73    152.76 o 
   2  14   1     1100.54      910.70     70.15 o 
   3  14   1      252.96      427.70     57.62 o 
   4  14   1    15396.98    16688.63    331.31 o 
   5  14   1      144.27      215.44     48.95 o 
   6  14   1      321.01      104.91     84.80 o 
   7  14   1      221.07      238.29    113.43 o 
   8  14   1     1352.88     1076.35    132.91 o 
   9  14   1      228.68      917.57    127.54 o 
  10  14   1       54.80      -74.88     87.29 o 
  11  14   1      270.92       85.47     90.11 o 
  12  14   1       76.29       54.83     92.77 o 
  13  14   1       27.38      -20.26     89.63 o 
 -18  15   1      311.68      288.12    100.96 o 
 -17  15   1     5632.47     5615.09    252.10 o 
 -16  15   1      105.36      -91.50    127.33 o 
 -15  15   1     2687.12     2414.24    183.54 o 
 -14  15   1      829.94      640.47     99.92 o 
 -13  15   1    14303.45    14482.18    283.89 o 
 -12  15   1     2174.46     1968.79    117.23 o 
 -11  15   1    28662.49    30009.29    435.35 o 
 -10  15   1       11.62      -29.85     45.12 o 
  -9  15   1     2196.35     1874.58    108.35 o 
  -8  15   1      409.34      343.13     56.25 o 
  -7  15   1    12195.24    12643.50    240.38 o 
  -6  15   1      619.14      507.21     54.44 o 
  -5  15   1      397.85      338.41     49.15 o 
  -4  15   1      116.75       -0.54     37.95 o 
  -3  15   1    22401.92    22535.18    326.51 o 
  -2  15   1     5448.10     5710.13    243.00 o 
  -1  15   1      561.47      684.14     64.86 o 
   0  15   1     1553.04     1308.79     83.28 o 
   1  15   1        1.09       20.67     42.72 o 
   2  15   1     3643.59     3477.32    179.67 o 
   3  15   1     2682.53     2382.43    125.22 o 
   4  15   1     1326.26     1524.73    102.83 o 
   5  15   1       37.17      234.27     55.72 o 
   6  15   1     1364.53     1219.23    165.17 o 
   7  15   1      609.36      776.47    119.57 o 
   8  15   1      752.44      398.82    111.54 o 
   9  15   1        9.26      244.19     99.04 o 
  10  15   1     3863.70     4345.62    405.81 o 
  11  15   1      379.98      499.58    337.05 o 
  12  15   1      764.39      692.56    407.43 o 
  13  15   1      529.14      778.25    172.67 o 
 -18  16   1       33.40       20.83     96.76 o 
 -17  16   1     1717.71     1552.61    161.64 o 
 -16  16   1       91.46      127.81    119.79 o 
 -15  16   1     3651.11     3314.36    190.28 o 
 -14  16   1      203.67      123.40     64.43 o 
 -13  16   1        2.68      -86.08     51.12 o 
 -12  16   1      126.94       97.92     56.72 o 
 -11  16   1      611.90      545.45     75.75 o 
 -10  16   1      474.86      438.40     65.57 o 
  -9  16   1      827.21      706.86     75.37 o 
  -8  16   1     1739.34     1615.71    101.69 o 
  -7  16   1     5651.01     5410.50    158.71 o 
  -6  16   1       49.59       17.12     40.58 o 
  -5  16   1     2106.40     2078.01    104.50 o 
  -4  16   1    15020.48    16006.72    266.92 o 
  -3  16   1      164.99      157.54     52.10 o 
  -2  16   1     3726.12     4036.79    143.79 o 
  -1  16   1      675.98      637.88     70.68 o 
   0  16   1      102.90      107.00     54.96 o 
   1  16   1     2513.74     2394.61    124.57 o 
   2  16   1      204.68       42.45     53.45 o 
   3  16   1     2794.65     3016.72    142.43 o 
   4  16   1    43594.89    47228.36    655.17 o 
   5  16   1      463.54      760.71    114.63 o 
   6  16   1     6686.59     6174.84    549.22 o 
   7  16   1      234.84      137.32    148.26 o 
   8  16   1        1.17     -199.34     99.67 o 
   9  16   1       51.64      101.94    110.09 o 
  10  16   1     5580.77     5623.70    328.38 o 
  11  16   1       65.54      135.73    127.56 o 
  12  16   1      245.49      220.46    291.46 o 
 -17  17   1      182.04       92.35    104.66 o 
 -16  17   1      510.24      723.54    129.09 o 
 -15  17   1     1855.96     1687.97    174.25 o 
 -14  17   1      350.62      228.87     69.03 o 
 -13  17   1      543.96      397.58     84.03 o 
 -12  17   1        9.94      -52.57     49.84 o 
 -11  17   1    11069.16    11799.04    257.69 o 
 -10  17   1       95.89       17.48     52.64 o 
  -9  17   1       72.69     -101.13     51.88 o 
  -8  17   1     4087.64     4185.68    153.29 o 
  -7  17   1    12131.48    11728.03    272.14 o 
  -6  17   1      405.82      428.78     74.37 o 
  -5  17   1    16300.98    16810.00    315.32 o 
  -4  17   1       23.70      -24.07     50.40 o 
  -3  17   1      331.36      189.09     60.59 o 
  -2  17   1     5387.88     5428.29    176.29 o 
  -1  17   1     2582.36     2481.72    207.31 o 
   0  17   1        9.50     -110.47     81.77 o 
   1  17   1      124.93       85.56     62.99 o 
   2  17   1     2631.74     2356.06    144.58 o 
   3  17   1        0.34      270.19    217.66 o 
   4  17   1     1907.90     1551.98    151.03 o 
   5  17   1        2.52       91.07    108.01 o 
   6  17   1      693.09      611.21    152.27 o 
   7  17   1        0.40     -101.15    114.21 o 
   8  17   1       15.53      -40.35    112.90 o 
   9  17   1      152.92      403.37    139.28 o 
  10  17   1     1905.63     1789.63    215.80 o 
  11  17   1     2229.62     3431.49    469.15 o 
 -16  18   1       15.52      257.52     90.77 o 
 -15  18   1     4663.79     4685.89    183.32 o 
 -14  18   1       54.68       65.03     64.38 o 
 -13  18   1     3457.13     3339.46    157.17 o 
 -12  18   1       98.74       35.18     56.00 o 
 -11  18   1     2498.55     2108.53    125.34 o 
 -10  18   1      775.85      831.13     90.10 o 
  -9  18   1     3768.20     3491.35    179.14 o 
  -8  18   1       50.69      -18.09     97.61 o 
  -7  18   1    15438.02    16320.36    606.53 o 
  -6  18   1      397.44      379.04     89.85 o 
  -5  18   1     5987.77     6185.39    264.35 o 
  -4  18   1     7090.87     7097.77    205.28 o 
  -3  18   1       11.76     -102.83     51.42 o 
  -2  18   1       29.14      -55.96     50.67 o 
  -1  18   1     5105.96     5049.67    213.21 o 
   0  18   1      471.84      414.15    101.00 o 
   1  18   1      305.47      105.00     72.39 o 
   2  18   1       36.99      -94.21     61.91 o 
   3  18   1      193.52      241.66     77.76 o 
   4  18   1     6803.87     7216.37    285.84 o 
   5  18   1       13.18     -133.02    160.95 o 
   6  18   1      232.25      106.78    176.08 o 
   7  18   1      106.89      144.28    127.12 o 
   8  18   1      457.79      395.81    140.45 o 
   9  18   1      334.29      757.25    332.35 o 
  10  18   1     3656.61     3409.92    286.32 o 
 -15  19   1     1487.34     1192.65    128.21 o 
 -14  19   1      835.23      859.48    102.35 o 
 -13  19   1     6377.92     6808.28    213.58 o 
 -12  19   1      122.24        8.69     58.43 o 
 -11  19   1      125.65       62.46     62.09 o 
 -10  19   1     1150.33     1056.11    107.79 o 
  -9  19   1     1732.97     1462.92    180.39 o 
  -8  19   1     6443.93     7093.33    261.22 o 
  -7  19   1     1885.73     2035.80    157.43 o 
  -6  19   1        0.52        6.14     65.91 o 
  -5  19   1     3133.58     3023.20    171.63 o 
  -4  19   1     1013.37      669.85     82.23 o 
  -3  19   1      124.07       18.15     59.46 o 
  -2  19   1     9333.69    10488.47    291.91 o 
  -1  19   1      121.10      329.52     88.41 o 
   0  19   1     2206.78     1924.46    142.06 o 
   1  19   1        1.67     -119.22     59.61 o 
   2  19   1     5373.39     5128.97    225.21 o 
   3  19   1       10.03      -51.29     62.44 o 
   4  19   1     2075.25     1458.10    244.28 o 
   5  19   1      136.64      112.45    181.32 o 
   6  19   1       18.68     -227.44    170.58 o 
   7  19   1       12.29       56.89    191.06 o 
   8  19   1      442.44      247.69    220.03 o 
 -14  20   1       17.74      -10.70     74.18 o 
 -13  20   1     1973.14     1965.34    155.80 o 
 -12  20   1      396.07      439.72    105.15 o 
 -11  20   1       54.66      -21.83     79.56 o 
 -10  20   1       72.15      -51.18     72.30 o 
  -9  20   1     6857.91     7650.10    278.35 o 
  -8  20   1      634.64      523.54    100.29 o 
  -7  20   1     3060.83     3078.79    210.89 o 
  -6  20   1      497.16      444.42     92.23 o 
  -5  20   1      540.58      338.17     87.08 o 
  -4  20   1      403.18      249.84     68.80 o 
  -3  20   1       97.10       -0.18     90.07 o 
  -2  20   1    10936.25    11638.46    313.00 o 
  -1  20   1     3527.28     3557.13    303.17 o 
   0  20   1     1796.08     1776.23    140.96 o 
   1  20   1      319.59      166.14     81.90 o 
   2  20   1     1878.31     2373.66    197.45 o 
   3  20   1      177.09       97.60    123.21 o 
   4  20   1     2596.42     1890.10    285.35 o 
   5  20   1      226.72      409.76    210.23 o 
   6  20   1      166.87     -136.16    185.71 o 
   7  20   1      111.01      -19.96    197.15 o 
 -13  21   1    14692.51    16266.30    531.47 o 
 -12  21   1       15.36       18.77     92.29 o 
 -11  21   1     2861.48     2439.16    189.53 o 
 -10  21   1      852.52     1157.23    224.59 o 
  -9  21   1       83.97      215.96     94.25 o 
  -8  21   1       85.31      177.86    147.79 o 
  -7  21   1     3660.20     3765.16    209.84 o 
  -6  21   1        3.04      -39.77     63.03 o 
  -5  21   1      303.74      157.35     79.48 o 
  -4  21   1        8.51        6.66     76.54 o 
  -3  21   1       44.36       82.91     72.80 o 
  -2  21   1     1797.24     1866.73    175.89 o 
  -1  21   1       36.54      148.57     84.50 o 
   0  21   1      172.80      125.78     96.68 o 
   1  21   1        0.28     -133.67     66.83 o 
   2  21   1      281.42      124.21     84.38 o 
   3  21   1        0.29     -131.20    114.40 o 
   4  21   1      568.67      633.78    229.98 o 
   5  21   1      412.95      768.05    238.55 o 
 -11  22   1      128.01      -27.60    148.19 o 
 -10  22   1      885.83      896.50    131.28 o 
  -9  22   1      694.76      714.69    125.09 o 
  -8  22   1     2210.57     2689.98    230.43 o 
  -7  22   1      509.90      444.58    107.48 o 
  -6  22   1     2545.35     2642.55    283.93 o 
  -5  22   1      155.57        5.41     84.29 o 
  -4  22   1      157.88     -109.89    136.13 o 
  -3  22   1      416.13      525.44     98.56 o 
  -2  22   1    13706.33    15779.68    382.73 o 
  -1  22   1     1766.26     1943.77    149.67 o 
   0  22   1      165.99      -34.79    108.54 o 
   1  22   1       44.28       -1.20     75.92 o 
   2  22   1      887.69      636.88    249.30 o 
   3  22   1       39.81      104.20    187.07 o 
  -9  23   1      382.26      218.21    110.60 o 
  -8  23   1     2451.21     2188.52    185.20 o 
  -7  23   1     4723.74     5620.98    262.07 o 
  -6  23   1      282.81      403.57    124.96 o 
  -5  23   1      113.34       89.54    192.94 o 
  -4  23   1      636.52      469.75    122.47 o 
  -3  23   1       24.56       -4.57     99.88 o 
  -2  23   1      241.61       65.61     81.58 o 
  -1  23   1        5.00      -81.74     76.39 o 
   0  23   1      935.72      814.19    128.81 o 
  -1 -24   2      629.87      714.47    184.19 o 
   0 -24   2       18.97       -1.00     95.24 o 
   1 -24   2     2684.99     2709.16    228.44 o 
   2 -24   2      163.12       45.98    100.29 o 
   3 -24   2     2885.75     2766.21    230.39 o 
   4 -24   2       29.65     -102.12     91.98 o 
   5 -24   2        0.01     -195.56    116.76 o 
   6 -24   2      405.83      486.60    147.51 o 
   7 -24   2     5717.94     7621.56    315.10 o 
   8 -24   2     7143.64     7110.26    317.80 o 
  -4 -23   2        5.42      468.15    112.37 o 
  -3 -23   2     1217.48     1130.54    216.31 o 
  -2 -23   2       90.59       69.14     80.84 o 
  -1 -23   2     3580.69     3762.98    201.07 o 
   0 -23   2      687.33      610.53    133.28 o 
   1 -23   2     3201.93     3540.43    243.61 o 
   2 -23   2     2605.44     2061.32    194.85 o 
   3 -23   2       39.91       93.17     92.55 o 
   4 -23   2       86.39       76.99     90.62 o 
   5 -23   2       77.83       32.33    108.37 o 
   6 -23   2      604.50      453.29    108.32 o 
   7 -23   2      224.60      167.88     95.12 o 
   8 -23   2     1829.47     1276.30    147.18 o 
   9 -23   2      253.02      285.59     99.29 o 
  10 -23   2     1069.89      858.63    176.86 o 
  11 -23   2      226.03       61.78    111.34 o 
  -6 -22   2      304.20      300.44    211.20 o 
  -5 -22   2     1374.37     1126.60    251.92 o 
  -4 -22   2       77.97      166.82     95.59 o 
  -3 -22   2     1481.64     1310.52    127.94 o 
  -2 -22   2      232.95      355.74    163.66 o 
  -1 -22   2     1211.75     1206.73    138.82 o 
   0 -22   2      278.13      229.99     85.69 o 
   1 -22   2      146.00       67.86    100.02 o 
   2 -22   2      494.57      485.02    277.87 o 
   3 -22   2     5182.99     5609.75    284.40 o 
   4 -22   2        1.93     -130.65     65.33 o 
   5 -22   2      646.12      609.23    104.92 o 
   6 -22   2      141.60      114.12     88.92 o 
   7 -22   2     2652.63     3077.97    197.61 o 
   8 -22   2      138.70      107.26     83.56 o 
   9 -22   2     1249.72     1083.23    133.05 o 
  10 -22   2     4753.65     4912.26    207.69 o 
  11 -22   2        5.47       43.80     71.24 o 
  12 -22   2     5324.63     5902.70    330.38 o 
  13 -22   2      122.89      170.18    107.23 o 
  -7 -21   2     2039.58     1931.18    303.95 o 
  -6 -21   2      375.97      182.26    195.50 o 
  -5 -21   2     4976.87     5396.59    252.71 o 
  -4 -21   2      204.29       43.06     89.24 o 
  -3 -21   2      393.02      100.67     84.24 o 
  -2 -21   2       16.17      -89.85     78.47 o 
  -1 -21   2     3575.92     2848.84    171.08 o 
   0 -21   2     2203.78     2172.57    150.46 o 
   1 -21   2    19992.66    22383.28    496.20 o 
   2 -21   2     6255.24     5915.84    599.77 o 
   3 -21   2      152.86       62.18     74.74 o 
   4 -21   2      329.24      144.65     77.03 o 
   5 -21   2      412.86      223.88     82.09 o 
   6 -21   2       18.66      -16.66     69.90 o 
   7 -21   2      837.21      730.28     96.72 o 
   8 -21   2     1425.24     1133.44    113.85 o 
   9 -21   2     1333.84     1485.59    167.68 o 
  10 -21   2     2178.98     1891.46    140.98 o 
  11 -21   2       10.18     -105.44     61.59 o 
  12 -21   2        4.62      -61.42     69.67 o 
  13 -21   2        0.17       30.98    129.18 o 
  14 -21   2     7293.19     7072.94    555.96 o 
  -9 -20   2      258.39      321.03    223.80 o 
  -8 -20   2       27.98     -262.05    175.82 o 
  -7 -20   2     1070.07      452.85    208.70 o 
  -6 -20   2      577.10      621.76    217.55 o 
  -5 -20   2      666.87      730.42    119.14 o 
  -4 -20   2       58.15      220.18     81.63 o 
  -3 -20   2     1075.60     1046.69    116.59 o 
  -2 -20   2       30.65        3.49     68.37 o 
  -1 -20   2       40.20     -157.72    100.73 o 
   0 -20   2      501.47      584.88     96.90 o 
   1 -20   2      263.62      464.16     95.44 o 
   2 -20   2     4487.15     4164.98    164.55 o 
   3 -20   2     1041.08      763.50    106.00 o 
   4 -20   2      773.57      510.65     94.06 o 
   5 -20   2     1969.18     2112.00    134.10 o 
   6 -20   2     1612.36     1488.02    119.17 o 
   7 -20   2      171.16      168.75     69.77 o 
   8 -20   2    19088.93    18515.49    538.54 o 
   9 -20   2      202.53      152.47    110.62 o 
  10 -20   2      746.04      814.39    101.88 o 
  11 -20   2       53.67        1.32     61.51 o 
  12 -20   2     1272.08     1148.85    114.62 o 
  13 -20   2       32.91       73.72    101.53 o 
  14 -20   2     1643.91     1594.17    176.46 o 
  15 -20   2      255.73      296.34    139.94 o 
 -10 -19   2      722.14     1670.99    300.64 o 
  -9 -19   2     6291.07     6332.10    482.60 o 
  -8 -19   2      871.35      881.78    240.21 o 
  -7 -19   2     3376.07     4386.90    402.36 o 
  -6 -19   2      218.78       68.86     74.93 o 
  -5 -19   2      919.30      770.00    130.86 o 
  -4 -19   2        8.16       20.62     67.57 o 
  -3 -19   2     8638.88     8723.91    265.87 o 
  -2 -19   2     1035.77      868.73    105.55 o 
  -1 -19   2       39.02     -131.95    144.18 o 
   0 -19   2       84.22      -57.37     69.57 o 
   1 -19   2    12431.26    13308.36    283.70 o 
   2 -19   2      195.34      188.99     66.39 o 
   3 -19   2     2361.21     2180.42    182.67 o 
   4 -19   2      215.13       78.41     60.06 o 
   5 -19   2      372.60      380.34     76.46 o 
   6 -19   2      396.36      265.76     76.08 o 
   7 -19   2     3098.82     3370.99    274.21 o 
   8 -19   2      450.05      681.58     94.95 o 
   9 -19   2     1272.04     1017.31    105.10 o 
  10 -19   2       39.83      -10.82     78.35 o 
  11 -19   2       56.74       34.73     76.69 o 
  12 -19   2      364.73      228.05     96.36 o 
  13 -19   2      133.38      212.23    101.57 o 
  14 -19   2      105.05      -27.76     89.28 o 
  15 -19   2        0.42      -46.61     98.99 o 
  16 -19   2     2248.34     2329.40    225.26 o 
 -11 -18   2     5525.55     5495.12    491.33 o 
 -10 -18   2      618.83      768.24    233.67 o 
  -9 -18   2     1360.09     1304.32    251.12 o 
  -8 -18   2       82.69     -131.67    148.74 o 
  -7 -18   2      258.30       77.52    161.37 o 
  -6 -18   2      878.49      780.99    108.91 o 
  -5 -18   2     2772.33     2869.07    206.16 o 
  -4 -18   2        6.61      159.28     88.31 o 
  -3 -18   2    17442.55    18945.63    404.34 o 
  -2 -18   2      245.43      145.62     76.58 o 
  -1 -18   2      111.05      -14.16     62.51 o 
   0 -18   2       56.50      -88.94     44.92 o 
   1 -18   2     1737.81     1770.33    107.21 o 
   2 -18   2      615.71      548.71     72.60 o 
   3 -18   2     3118.44     3101.33    150.27 o 
   4 -18   2     3022.11     2931.95    146.23 o 
   5 -18   2     4002.39     4369.31    165.32 o 
   6 -18   2    11896.35    12034.75    275.54 o 
   7 -18   2     3130.54     3290.70    163.76 o 
   8 -18   2    31327.12    32877.11    649.45 o 
   9 -18   2      360.52      248.07     70.81 o 
  10 -18   2     1511.33     1226.28    112.53 o 
  11 -18   2        4.40       -0.27     79.64 o 
  12 -18   2     2087.72     2061.26    171.37 o 
  13 -18   2       57.53      -18.20     71.89 o 
  14 -18   2     4365.63     4011.21    224.82 o 
  15 -18   2      831.68     1097.08    126.33 o 
  16 -18   2     2527.40     2454.52    193.10 o 
  17 -18   2       63.34       87.88    104.87 o 
 -12 -17   2     2106.03     2793.60    260.34 o 
 -11 -17   2      116.44       97.32    128.17 o 
 -10 -17   2      740.85     1352.12    189.14 o 
  -9 -17   2       19.64      -26.64    101.89 o 
  -8 -17   2       44.59      -37.82     97.36 o 
  -7 -17   2     4322.35     4286.65    202.69 o 
  -6 -17   2      885.55      616.52    104.94 o 
  -5 -17   2     7409.66     7908.47    239.78 o 
  -4 -17   2      817.02     1150.82    108.93 o 
  -3 -17   2    12484.79    12071.24    300.85 o 
  -2 -17   2     1284.96     1221.24    107.32 o 
  -1 -17   2     7648.69     7873.59    230.34 o 
   0 -17   2     2516.99     2459.36    119.78 o 
   1 -17   2      201.39       68.39     43.63 o 
   2 -17   2     6087.13     5636.95    150.01 o 
   3 -17   2       37.11        7.36     46.52 o 
   4 -17   2     7165.75     7371.25    201.90 o 
   5 -17   2       41.54      -16.28     46.98 o 
   6 -17   2       14.82      -38.72     44.97 o 
   7 -17   2       65.30       44.54     49.59 o 
   8 -17   2     6748.28     6978.71    202.19 o 
   9 -17   2      600.45      473.65     95.39 o 
  10 -17   2     4416.55     4839.99    295.48 o 
  11 -17   2      714.75      676.00    100.46 o 
  12 -17   2     5543.49     5280.27    201.65 o 
  13 -17   2      971.24     1269.61    168.72 o 
  14 -17   2    16413.72    15996.62    403.87 o 
  15 -17   2     2048.98     2249.18    182.21 o 
  16 -17   2     3343.87     3054.61    206.32 o 
  17 -17   2       13.80       45.24     85.55 o 
 -13 -16   2     1407.48     1390.76    223.23 o 
 -12 -16   2        1.96      -40.89    110.75 o 
 -11 -16   2     1307.29     1279.84    321.81 o 
 -10 -16   2      258.39      384.80    172.38 o 
  -9 -16   2     5975.61     6435.62    675.45 o 
  -8 -16   2     2411.83     2701.81    430.13 o 
  -7 -16   2      349.76      172.89     73.21 o 
  -6 -16   2       96.91     -154.44     77.22 o 
  -5 -16   2     4476.95     4076.38    159.80 o 
  -4 -16   2     1536.01     1926.87    118.58 o 
  -3 -16   2    12345.87    13195.70    397.90 o 
  -2 -16   2      513.00      557.10     76.80 o 
  -1 -16   2      526.94      582.56     69.11 o 
   0 -16   2     1047.63      854.72     69.30 o 
   1 -16   2       39.11      -38.79     40.22 o 
   2 -16   2     4179.98     4570.90    132.42 o 
   3 -16   2     8487.78     8510.70    176.35 o 
   4 -16   2      754.12      736.01     86.00 o 
   5 -16   2     1039.16      876.48     78.19 o 
   6 -16   2      363.67      239.99     54.61 o 
   7 -16   2     1447.47     1354.69     94.86 o 
   8 -16   2      833.28      796.21    111.18 o 
   9 -16   2       20.52        4.67     63.00 o 
  10 -16   2     6201.76     6156.36    276.30 o 
  11 -16   2       18.03       -0.43     65.88 o 
  12 -16   2     8937.95     8819.84    252.58 o 
  13 -16   2     1782.08     1694.65    133.44 o 
  14 -16   2     2639.35     2426.24    176.29 o 
  15 -16   2     1189.88     1391.38    146.26 o 
  16 -16   2      571.26      620.01    131.55 o 
  17 -16   2     1307.24     1116.02    137.88 o 
  18 -16   2        9.67      -10.30     78.23 o 
 -14 -15   2       95.08       39.03    135.29 o 
 -13 -15   2      190.11      215.53    136.21 o 
 -12 -15   2      530.50      869.96    167.05 o 
 -11 -15   2       23.41     -179.95     89.97 o 
 -10 -15   2       75.69      -73.15    166.07 o 
  -9 -15   2    13597.59    13790.52    461.49 o 
  -8 -15   2        3.24      -15.11    194.94 o 
  -7 -15   2     5338.80     5353.46    194.00 o 
  -6 -15   2      760.20      726.83     77.04 o 
  -5 -15   2     9151.35     9516.61    224.28 o 
  -4 -15   2      439.66      563.13     68.96 o 
  -3 -15   2     1245.81      995.57     82.79 o 
  -2 -15   2     2119.59     1995.66     96.17 o 
  -1 -15   2    17067.58    17139.65    249.71 o 
   0 -15   2     3967.89     3789.88    132.78 o 
   1 -15   2     1810.02     1670.84     86.20 o 
   2 -15   2     4931.83     5067.77    171.84 o 
   3 -15   2     4325.76     4651.38    128.00 o 
   4 -15   2     2195.79     2033.03    124.35 o 
   5 -15   2      669.16      496.31     60.90 o 
   6 -15   2      228.19      165.47     47.47 o 
   7 -15   2        2.71      -51.64     33.06 o 
   8 -15   2     9495.06     9329.36    233.50 o 
   9 -15   2      670.41      518.92     73.23 o 
  10 -15   2     2327.73     2436.79    140.54 o 
  11 -15   2     1262.19     1219.51    109.76 o 
  12 -15   2    11733.60    11972.61    284.80 o 
  13 -15   2     1655.49     1720.94    129.99 o 
  14 -15   2    13854.20    14146.09    323.48 o 
  15 -15   2      766.15      653.22    115.74 o 
  16 -15   2      359.78      330.99     99.81 o 
  17 -15   2     3812.40     3895.35    229.11 o 
  18 -15   2     2142.42     2275.29    179.37 o 
 -15 -14   2      487.38      398.78    157.48 o 
 -14 -14   2       37.58      -37.51    116.88 o 
 -13 -14   2     3499.92     2636.45    237.86 o 
 -12 -14   2      112.56       74.22    108.05 o 
 -11 -14   2      411.74      165.39    119.99 o 
 -10 -14   2      441.29      854.87    162.08 o 
  -9 -14   2       55.71       -7.69     82.70 o 
  -8 -14   2      661.71     1103.83    123.29 o 
  -7 -14   2     1950.52     1795.26    106.43 o 
  -6 -14   2       53.98      -75.08     37.54 o 
  -5 -14   2     5574.58     5471.40    146.81 o 
  -4 -14   2      131.84      273.16     46.85 o 
  -3 -14   2      291.64      180.74     43.33 o 
  -2 -14   2       30.22      -53.37     35.08 o 
  -1 -14   2     1733.64     1535.91     76.41 o 
   0 -14   2    12942.79    12779.14    200.34 o 
   1 -14   2     3024.73     2995.23     97.42 o 
   2 -14   2    48463.01    50218.27    570.94 o 
   3 -14   2     7740.01     7617.91    167.33 o 
   4 -14   2      156.55      187.00     50.93 o 
   5 -14   2      155.59      113.63     41.26 o 
   6 -14   2     5434.50     5177.36    149.68 o 
   7 -14   2       79.71       26.81     32.67 o 
   8 -14   2    10745.68    10795.09    206.94 o 
   9 -14   2      162.99      228.51     61.41 o 
  10 -14   2    27855.11    27821.31    451.54 o 
  11 -14   2      964.52      946.13    103.41 o 
  12 -14   2     1643.67     1549.78    114.56 o 
  13 -14   2     4036.53     4403.67    170.11 o 
  14 -14   2       58.89       85.21     62.68 o 
  15 -14   2        1.82     -135.38     67.69 o 
  16 -14   2     8681.88     8438.60    287.71 o 
  17 -14   2     1106.20     1165.53    182.29 o 
  18 -14   2       56.19      117.42     83.98 o 
  19 -14   2        6.58      -60.92     76.89 o 
 -15 -13   2     4221.57     4304.91    425.91 o 
 -14 -13   2      890.99     1055.92    137.85 o 
 -13 -13   2       33.20       20.88     86.73 o 
 -12 -13   2       20.42       28.83     82.76 o 
 -11 -13   2     1349.56      988.41    178.77 o 
 -10 -13   2      305.80      555.11    110.12 o 
  -9 -13   2    38540.22    40231.44    691.77 o 
  -8 -13   2      416.89      516.31     62.49 o 
  -7 -13   2       30.80      -23.93     41.12 o 
  -6 -13   2       31.84       67.13     40.82 o 
  -5 -13   2     1682.18     1724.16    114.10 o 
  -4 -13   2     6195.14     6241.36    149.48 o 
  -3 -13   2    17635.65    16565.67    376.92 o 
  -2 -13   2     3778.28     3782.99    117.10 o 
  -1 -13   2    19610.08    19179.05    280.21 o 
   0 -13   2     6230.42     6106.24    186.33 o 
   1 -13   2    15021.34    14117.31    213.15 o 
   2 -13   2     1797.54     1919.83     81.52 o 
   3 -13   2     7052.70     6501.04    136.92 o 
   4 -13   2    14219.19    14975.00    294.89 o 
   5 -13   2     2254.88     2386.05    138.70 o 
   6 -13   2      555.66      539.43     52.74 o 
   7 -13   2     1054.93     1051.29     68.69 o 
   8 -13   2    10088.60     9837.99    293.36 o 
   9 -13   2     1420.98     1445.79    163.90 o 
  10 -13   2      976.66      749.88     81.60 o 
  11 -13   2     1474.43     1631.62    110.34 o 
  12 -13   2      988.38      880.64     84.99 o 
  13 -13   2      286.59      251.49     60.11 o 
  14 -13   2      221.44      292.62     75.81 o 
  15 -13   2      400.67      252.14     80.74 o 
  16 -13   2     5146.04     5076.89    412.42 o 
  17 -13   2    18960.32    21283.32    473.41 o 
  18 -13   2     2597.37     2171.35    168.48 o 
  19 -13   2     2018.53     1919.31    163.10 o 
 -16 -12   2      336.88      450.83    116.03 o 
 -15 -12   2     3029.41     3021.32    207.53 o 
 -14 -12   2        9.31      -58.90     81.43 o 
 -13 -12   2     2032.49     1628.40    153.67 o 
 -12 -12   2       26.52      -62.41     75.15 o 
 -11 -12   2      626.00      472.10    107.27 o 
 -10 -12   2       92.46      284.98     90.32 o 
  -9 -12   2     7792.08     7941.04    257.95 o 
  -8 -12   2       49.75      159.15     43.70 o 
  -7 -12   2     2533.15     2734.18    153.99 o 
  -6 -12   2      192.82      258.80     45.38 o 
  -5 -12   2      180.43      108.85     40.33 o 
  -4 -12   2      326.44      367.07     44.06 o 
  -3 -12   2    13740.27    13148.26    269.88 o 
  -2 -12   2     2052.18     2271.09    175.72 o 
  -1 -12   2     5459.93     5146.05    124.74 o 
   0 -12   2     5192.65     5156.91    104.02 o 
   1 -12   2      542.22      497.09     49.10 o 
   2 -12   2    19824.58    19810.21    246.92 o 
   3 -12   2      591.18      493.72     45.59 o 
   4 -12   2       62.38       26.58     47.92 o 
   5 -12   2     2406.72     2339.14     88.41 o 
   6 -12   2    58147.89    60624.07    663.55 o 
   7 -12   2        1.65      -29.33     28.38 o 
   8 -12   2    33696.27    34524.63    558.07 o 
   9 -12   2      343.57      291.37     80.42 o 
  10 -12   2     4116.25     4001.51    254.75 o 
  11 -12   2     1091.02     1074.85     90.96 o 
  12 -12   2     5994.64     6735.60    218.41 o 
  13 -12   2       17.12      -23.09     41.88 o 
  14 -12   2     2143.19     2056.25    143.05 o 
  15 -12   2      118.48      -37.05     58.20 o 
  16 -12   2     3876.86     3847.10    191.85 o 
  17 -12   2     1132.99     1504.09    146.06 o 
  18 -12   2      394.49      516.57    104.63 o 
  19 -12   2        1.93      -81.84     89.34 o 
 -17 -11   2      553.68      398.86    122.20 o 
 -16 -11   2       12.49      165.93    136.98 o 
 -15 -11   2      839.82      766.59    125.18 o 
 -14 -11   2     1367.65     2040.66    167.60 o 
 -13 -11   2        2.12     -123.76     61.88 o 
 -12 -11   2        5.87       28.18    135.23 o 
 -11 -11   2      471.63      170.26     89.92 o 
 -10 -11   2       20.42      657.63    101.83 o 
  -9 -11   2    20124.98    21319.05    431.69 o 
  -8 -11   2      344.88      392.77     52.36 o 
  -7 -11   2    12516.94    12851.19    258.94 o 
  -6 -11   2     3769.20     4090.15    117.50 o 
  -5 -11   2      317.81      334.25     49.50 o 
  -4 -11   2    15090.26    14679.38    227.30 o 
  -3 -11   2    11071.48    11060.50    190.64 o 
  -2 -11   2     8871.11     9312.52    320.68 o 
  -1 -11   2      315.79      239.52     38.89 o 
   0 -11   2     3454.91     3684.04     81.63 o 
   1 -11   2     1680.49     1736.58     64.08 o 
   2 -11   2    18352.68    19582.67    237.15 o 
   3 -11   2       71.91       19.35     17.32 o 
   4 -11   2    30954.18    32066.29    428.87 o 
   5 -11   2        0.10       -3.30     33.78 o 
   6 -11   2    23834.17    23510.81    307.89 o 
   7 -11   2       61.89       26.94     28.53 o 
   8 -11   2    40264.59    40289.81    657.82 o 
   9 -11   2     3930.27     4231.42    140.79 o 
  10 -11   2     7142.50     6907.41    182.81 o 
  11 -11   2      593.78      492.16     69.76 o 
  12 -11   2    11822.40    11700.84    250.89 o 
  13 -11   2      949.15      982.40     87.60 o 
  14 -11   2      512.63      504.17     92.50 o 
  15 -11   2      355.30      324.78     75.27 o 
  16 -11   2     4922.12     4630.44    200.84 o 
  17 -11   2    12436.61    13530.35    352.35 o 
  18 -11   2      102.10      208.08     81.35 o 
  19 -11   2     4380.37     4961.59    223.76 o 
  20 -11   2       44.44      -16.86     86.34 o 
 -17 -10   2     1621.17     1459.56    157.11 o 
 -16 -10   2     1212.13     1973.32    170.85 o 
 -15 -10   2    11578.73    11948.87    356.80 o 
 -14 -10   2       22.00      -21.34     87.95 o 
 -13 -10   2     1034.43      828.85    143.51 o 
 -12 -10   2      131.64      -78.69     66.69 o 
 -11 -10   2     1187.92     1045.32    152.83 o 
 -10 -10   2     1472.65     1552.56    127.66 o 
  -9 -10   2     4708.50     4870.03    190.05 o 
  -8 -10   2        0.58       -5.61     35.30 o 
  -7 -10   2    19350.40    18759.46    302.22 o 
  -6 -10   2     3154.19     3013.44     96.93 o 
  -5 -10   2     1799.34     1699.13     76.85 o 
  -4 -10   2    15986.56    16259.12    195.41 o 
  -3 -10   2    52003.99    48431.04    600.64 o 
  -2 -10   2     1719.01     1982.44    103.54 o 
  -1 -10   2     3765.34     3815.34     95.10 o 
   0 -10   2    37785.20    40290.13    409.30 o 
   1 -10   2     1746.32     1550.18     67.47 o 
   2 -10   2     5452.45     4496.67     90.36 o 
   3 -10   2     1648.66     1340.89     73.35 o 
   4 -10   2    13911.01    13677.55    201.55 o 
   5 -10   2     1350.06     1112.62     71.58 o 
   6 -10   2    11021.84    12088.53    248.64 o 
   7 -10   2     1691.30     1588.82    146.49 o 
   8 -10   2    25845.98    26186.74    432.65 o 
   9 -10   2     1163.80      869.96     71.32 o 
  10 -10   2    21109.75    21122.41    341.31 o 
  11 -10   2    15078.27    15748.22    289.00 o 
  12 -10   2     1208.48     1114.44     88.87 o 
  13 -10   2       23.59      -78.66     39.33 o 
  14 -10   2      302.73      272.13     67.15 o 
  15 -10   2     4811.59     4661.79    186.06 o 
  16 -10   2        5.59        4.20     62.40 o 
  17 -10   2     4898.23     5170.01    213.23 o 
  18 -10   2      398.33      451.92     91.83 o 
  19 -10   2     1056.17     1151.59    141.54 o 
  20 -10   2      975.89     1177.27    155.16 o 
 -18  -9   2        8.73      181.53     99.65 o 
 -17  -9   2     1181.71      869.83    131.52 o 
 -16  -9   2      158.55      315.44    105.48 o 
 -15  -9   2    13550.18    14532.86    386.94 o 
 -14  -9   2      100.06      531.18    100.77 o 
 -13  -9   2      154.74      -56.93     65.85 o 
 -12  -9   2       39.02      -89.29     62.14 o 
 -11  -9   2     2764.13     2292.69    282.51 o 
 -10  -9   2      365.70      259.12     69.53 o 
  -9  -9   2    13246.04    12531.55    323.69 o 
  -8  -9   2        0.73      -52.74     29.96 o 
  -7  -9   2    18994.89    18882.21    262.37 o 
  -6  -9   2     3661.56     3450.77     96.38 o 
  -5  -9   2       77.91       22.14     25.07 o 
  -4  -9   2     6864.65     6914.10    110.53 o 
  -3  -9   2      456.48      545.80     43.88 o 
  -2  -9   2       20.04      101.43     23.89 o 
  -1  -9   2    20679.02    18931.94    267.83 o 
   0  -9   2    27801.85    28183.77    331.14 o 
   1  -9   2     1331.54     1193.80     54.00 o 
   2  -9   2     6353.65     5720.44    114.34 o 
   3  -9   2      220.85      254.59     50.82 o 
   4  -9   2    51070.89    57413.80    676.61 o 
   5  -9   2       27.35        6.27     25.45 o 
   6  -9   2    15750.66    15898.88    287.43 o 
   7  -9   2      991.88     1025.26     66.62 o 
   8  -9   2     9259.07     8221.00    174.03 o 
   9  -9   2      496.56      496.77     54.42 o 
  10  -9   2      829.99      979.24     76.91 o 
  11  -9   2     4310.83     4573.68    193.58 o 
  12  -9   2    28586.79    29930.13    441.37 o 
  13  -9   2     2803.48     2603.07    133.30 o 
  14  -9   2     8295.24     8073.74    232.62 o 
  15  -9   2     4094.25     3743.97    166.32 o 
  16  -9   2      129.23       93.55     66.57 o 
  17  -9   2     6459.47     6423.27    335.04 o 
  18  -9   2     1703.91     1625.96    167.26 o 
  19  -9   2      642.23      816.00    189.53 o 
  20  -9   2        1.54      -82.75     79.84 o 
 -18  -8   2     1294.51     1737.28    204.33 o 
 -17  -8   2     1734.67     1632.07    160.55 o 
 -16  -8   2      778.83     1422.29    146.66 o 
 -15  -8   2     2688.13     2565.57    176.88 o 
 -14  -8   2      101.07      403.53     92.32 o 
 -13  -8   2       19.53      -63.21     60.81 o 
 -12  -8   2      145.73       62.82     66.51 o 
 -11  -8   2     1132.54      906.86    100.63 o 
 -10  -8   2      831.29      794.19     94.69 o 
  -9  -8   2      452.13      197.89     67.83 o 
  -8  -8   2     3645.84     3572.45    151.87 o 
  -7  -8   2       13.13      -34.52     23.70 o 
  -6  -8   2     2268.17     1983.76     92.53 o 
  -5  -8   2     6510.59     6667.89    127.39 o 
  -4  -8   2    26649.90    25653.93    310.00 o 
  -3  -8   2    22382.04    20281.08    255.05 o 
  -2  -8   2     8780.19     8466.77    116.20 o 
  -1  -8   2     2950.06     2488.47     64.55 o 
   0  -8   2   125056.98   123425.37   1715.66 o 
   1  -8   2     6861.67     6360.19    156.25 o 
   2  -8   2    28888.98    29557.82    644.47 o 
   3  -8   2      475.29      349.60     44.51 o 
   4  -8   2    53032.77    54654.40    636.80 o 
   5  -8   2      550.14      458.27     49.86 o 
   6  -8   2    32442.52    33660.79    431.52 o 
   7  -8   2      914.41      799.36     63.35 o 
   8  -8   2      216.11      222.40     36.24 o 
   9  -8   2       23.55       46.48     48.04 o 
  10  -8   2    36823.36    38848.86    765.47 o 
  11  -8   2     6920.02     7179.06    174.41 o 
  12  -8   2     2528.82     2317.70    106.34 o 
  13  -8   2     1215.82      953.49     89.08 o 
  14  -8   2      514.36      670.11     84.53 o 
  15  -8   2     3140.74     3193.29    151.89 o 
  16  -8   2     3014.76     3395.43    165.36 o 
  17  -8   2     2230.28     1672.86    146.85 o 
  18  -8   2      406.93      389.64    101.16 o 
  19  -8   2     1246.02     1074.01    141.19 o 
  20  -8   2        0.40     -148.14     74.07 o 
 -19  -7   2     1024.15      718.33    161.50 o 
 -18  -7   2      157.47      130.64    109.99 o 
 -17  -7   2     2039.92     1609.35    260.71 o 
 -16  -7   2        5.17       81.75     89.50 o 
 -15  -7   2    19250.01    18885.71    426.79 o 
 -14  -7   2       18.52       -1.97     65.31 o 
 -13  -7   2      539.46      233.43     93.09 o 
 -12  -7   2      600.71     1249.79    128.37 o 
 -11  -7   2    27729.51    25804.69    673.30 o 
 -10  -7   2     3554.43     3795.92    295.83 o 
  -9  -7   2    46458.27    46231.77    693.00 o 
  -8  -7   2       13.41      -48.07     24.22 o 
  -7  -7   2    13842.84    13258.77    191.84 o 
  -6  -7   2     6339.77     6091.94    116.86 o 
  -5  -7   2      792.76      758.21     45.61 o 
  -4  -7   2     3424.78     3870.46     88.55 o 
  -3  -7   2      145.72      129.62     23.34 o 
  -2  -7   2    42894.03    44173.89    389.22 o 
  -1  -7   2    35818.34    32468.21    353.97 o 
   0  -7   2     1253.01     1249.86     58.31 o 
   1  -7   2     1801.25     1470.82     61.70 o 
   3  -7   2      668.53      331.71     50.97 o 
   4  -7   2     2972.58     3573.34    135.06 o 
   5  -7   2       15.16      -28.81     30.00 o 
   6  -7   2     5687.73     5187.39    117.17 o 
   7  -7   2     6909.83     6585.96    137.93 o 
   8  -7   2      287.64      215.97     33.53 o 
   9  -7   2     3435.99     3504.16    213.80 o 
  10  -7   2      712.11      597.28     85.68 o 
  11  -7   2    25499.44    25979.00    565.82 o 
  12  -7   2     2229.54     2003.17    111.26 o 
  13  -7   2      594.09      533.05     70.48 o 
  14  -7   2    10703.46    10265.95    371.61 o 
  15  -7   2     6638.57     6914.43    214.65 o 
  16  -7   2     1410.86      897.54    103.81 o 
  17  -7   2    28970.76    29979.79    648.60 o 
  18  -7   2     1281.67     1252.26    188.42 o 
  19  -7   2      274.23      119.66     92.08 o 
  20  -7   2       93.64      -51.54     84.32 o 
 -19  -6   2      309.41      360.76    132.25 o 
 -18  -6   2        0.38     -115.17     87.53 o 
 -17  -6   2      591.85      401.25    131.91 o 
 -16  -6   2      716.78      849.08    141.22 o 
 -15  -6   2     1572.60     1316.71    131.80 o 
 -14  -6   2      546.72      706.58    115.61 o 
 -13  -6   2     9109.09     8725.45    359.85 o 
 -12  -6   2      755.52      952.56    105.22 o 
 -11  -6   2       24.31        2.95     56.67 o 
 -10  -6   2       87.13       85.38     51.84 o 
  -9  -6   2     5456.40     5000.50    169.71 o 
  -8  -6   2     5705.65     6146.34    157.47 o 
  -7  -6   2     9049.52     8831.21    141.33 o 
  -6  -6   2     2081.11     2018.72     65.40 o 
  -5  -6   2    16324.21    14502.46    215.65 o 
  -4  -6   2     1092.33     1206.88     66.97 o 
  -3  -6   2    20600.81    18501.92    305.07 o 
  -2  -6   2    48796.32    53278.25    451.88 o 
  -1  -6   2    23536.88    21008.02    272.93 o 
   0  -6   2   121023.36   130113.99   1363.05 o 
   1  -6   2      579.63      406.59     37.10 o 
   2  -6   2    17974.20    15478.57    448.26 o 
   3  -6   2       82.63      -39.96     21.23 o 
   4  -6   2    12048.11    12208.71    357.10 o 
   5  -6   2     1150.26      950.16     75.20 o 
   6  -6   2    85617.33    90158.99   1398.75 o 
   7  -6   2      322.37      276.84     57.84 o 
   8  -6   2     9485.12     9596.00    264.12 o 
   9  -6   2     1167.84     1181.14    105.23 o 
  10  -6   2     8304.97     8308.65    255.05 o 
  11  -6   2     1074.36      945.80    158.34 o 
  12  -6   2     8145.51     8227.64    208.84 o 
  13  -6   2     3544.02     3344.10    137.29 o 
  14  -6   2     1034.06     1094.14     96.65 o 
  15  -6   2       25.28       29.86     59.37 o 
  16  -6   2     1181.39     1108.95    108.07 o 
  17  -6   2     1177.98     1346.53    285.40 o 
  18  -6   2      724.43      981.64    132.89 o 
  19  -6   2      207.54        4.72     84.21 o 
  20  -6   2      182.10       64.66     95.32 o 
 -19  -5   2     1782.95     1611.86    193.19 o 
 -18  -5   2       32.23       77.65    129.60 o 
 -17  -5   2       30.71     -152.52     86.67 o 
 -16  -5   2       33.50     -132.96     76.01 o 
 -15  -5   2      546.62      399.32    158.18 o 
 -14  -5   2       85.02      213.02    118.17 o 
 -13  -5   2     1925.90     1352.89    150.34 o 
 -12  -5   2     5915.19     6174.79    207.73 o 
 -11  -5   2    17234.35    17219.10    347.19 o 
 -10  -5   2     3134.68     2898.83    163.12 o 
  -9  -5   2    19171.81    18412.69    341.17 o 
  -8  -5   2      927.04      873.43     75.38 o 
  -7  -5   2      767.58      712.04     38.84 o 
  -6  -5   2    71458.09    71102.21    711.57 o 
  -5  -5   2    12345.73    11345.35    175.43 o 
  -4  -5   2     7366.26     6696.74    143.19 o 
  -3  -5   2      932.81     1502.32     97.34 o 
  -2  -5   2   130948.80   136681.61   1665.65 o 
  -1  -5   2     6500.21     6270.51    132.38 o 
   0  -5   2    49962.82    49584.83    548.27 o 
   1  -5   2     5604.11     5116.67    106.87 o 
   2  -5   2      591.68      348.22     41.95 o 
   3  -5   2      178.00      156.78     30.90 o 
   4  -5   2     9035.28    11534.17    366.19 o 
   5  -5   2     1608.61      599.14     91.78 o 
   6  -5   2   111649.62   115653.16   1804.57 o 
   7  -5   2     6399.35     5381.69    130.36 o 
   8  -5   2     4249.11     3070.01    115.12 o 
   9  -5   2     5423.75     5179.70    273.23 o 
  10  -5   2      218.69      331.22     94.07 o 
  11  -5   2     4679.08     4670.41    282.53 o 
  12  -5   2     6312.77     6417.71    182.69 o 
  13  -5   2     3230.21     2442.89    121.47 o 
  14  -5   2     1975.34     2029.91    117.05 o 
  15  -5   2     1860.11     2162.22    129.37 o 
  16  -5   2     2035.14     1752.74    149.92 o 
  17  -5   2    19029.77    19806.67    489.57 o 
  18  -5   2       32.61       -7.17     79.72 o 
  19  -5   2      215.12      264.50    105.34 o 
  20  -5   2      166.57      205.53    101.30 o 
 -20  -4   2       86.80      338.70    136.16 o 
 -19  -4   2       12.08      -96.71     86.19 o 
 -18  -4   2       47.36      194.44    109.34 o 
 -17  -4   2     3088.28     2692.93    228.51 o 
 -16  -4   2      474.54      536.94    113.88 o 
 -15  -4   2     2793.94     2857.40    389.11 o 
 -14  -4   2       12.96      190.97     82.63 o 
 -13  -4   2    11746.22    10566.92    384.11 o 
 -12  -4   2     1059.11     1114.46    120.41 o 
 -11  -4   2    10163.39     8917.18    230.58 o 
 -10  -4   2      311.56      242.91     55.83 o 
  -9  -4   2    29020.87    27846.56    447.52 o 
  -8  -4   2       66.76       21.61     32.50 o 
  -7  -4   2    15788.20    15669.85    278.96 o 
  -6  -4   2    42056.52    43928.59    506.24 o 
  -5  -4   2    72109.53    65875.07   1722.70 o 
  -4  -4   2    42944.54    46768.99    610.14 o 
  -3  -4   2    31698.92    28802.29    395.89 o 
  -2  -4   2    61379.81    67848.21   1043.87 o 
  -1  -4   2     5805.88     4277.90     94.09 o 
   0  -4   2     1217.26     1009.74     47.74 o 
   1  -4   2      634.78      338.24     61.72 o 
   2  -4   2   158643.19   175215.19   3757.83 o 
   3  -4   2     4499.06     3722.52    167.08 o 
   4  -4   2     1151.26      605.50     40.99 o 
   5  -4   2     2009.54     2533.00    130.65 o 
   6  -4   2    11316.36    12236.87    243.75 o 
   7  -4   2      362.95      289.33     34.94 o 
   8  -4   2    13854.62    14651.45    252.23 o 
   9  -4   2      475.61      456.21     62.68 o 
  10  -4   2     1295.27     1317.05    156.07 o 
  11  -4   2     4118.14     3864.38    247.56 o 
  12  -4   2     1544.38     1531.87    104.94 o 
  13  -4   2    10910.40    11627.91    260.88 o 
  14  -4   2      500.67      474.99     66.67 o 
  15  -4   2        1.14      -57.94     51.07 o 
  16  -4   2      162.80      199.13     71.56 o 
  17  -4   2    15022.34    15398.11    504.51 o 
  18  -4   2       67.78       24.54     79.29 o 
  19  -4   2      337.46       -0.14    131.36 o 
  20  -4   2      594.54      809.81    190.15 o 
 -20  -3   2      551.15     1079.64    217.59 o 
 -19  -3   2       22.57      -79.08     87.02 o 
 -18  -3   2       69.81      240.92    116.06 o 
 -17  -3   2    13379.88    13635.39    532.87 o 
 -16  -3   2      246.64      363.07    100.86 o 
 -15  -3   2    23031.28    22707.73    956.36 o 
 -14  -3   2      644.99      796.62    117.13 o 
 -13  -3   2      543.52      339.77     90.81 o 
 -12  -3   2      833.97      847.20     88.33 o 
 -11  -3   2     2797.92     2895.21    133.06 o 
 -10  -3   2        1.42       30.73     51.86 o 
  -9  -3   2      338.26      408.28     57.34 o 
  -8  -3   2     1683.66     2088.78     94.85 o 
  -7  -3   2    40378.79    37940.69    682.78 o 
  -6  -3   2    21525.30    21766.43    766.42 o 
  -5  -3   2    10070.80     8641.02    156.59 o 
  -4  -3   2    81157.47    83195.18   1018.42 o 
  -3  -3   2     8183.84     6372.81    121.68 o 
  -2  -3   2     2340.07     1490.52     63.75 o 
  -1  -3   2       92.45       79.53     18.39 o 
   0  -3   2   121738.58   128493.95   3340.36 o 
   2  -3   2        8.89       23.53     27.27 o 
   3  -3   2     2606.49     1861.02     51.69 o 
   4  -3   2    90742.04    88984.70   1080.31 o 
   5  -3   2      612.95      574.13     55.13 o 
   6  -3   2    66258.47    65768.18   2231.53 o 
   7  -3   2      954.65      843.87     59.41 o 
   8  -3   2    16224.37    16439.05    369.74 o 
   9  -3   2    17847.55    17288.10    356.23 o 
  10  -3   2      244.81      324.55     50.75 o 
  11  -3   2    17176.68    17822.94    581.56 o 
  12  -3   2    23333.12    23717.04    401.55 o 
  13  -3   2     6152.64     5757.95    176.77 o 
  14  -3   2       84.98        1.60     47.28 o 
  15  -3   2      524.61      471.75     95.82 o 
  16  -3   2      975.52      952.78    121.59 o 
  17  -3   2       52.08      -15.90     69.74 o 
  18  -3   2      223.73      156.44    106.21 o 
  19  -3   2      816.35      421.17    121.24 o 
  20  -3   2      306.73     1081.88    147.94 o 
 -20  -2   2      164.60      125.73    110.81 o 
 -19  -2   2      489.70      588.05    130.92 o 
 -18  -2   2      193.39      824.57    147.10 o 
 -17  -2   2     2522.30     2510.49    212.82 o 
 -16  -2   2       67.69       37.42     74.05 o 
 -15  -2   2     1699.29     1573.26    167.15 o 
 -14  -2   2      657.18      733.76    189.81 o 
 -13  -2   2        7.86      -18.43     53.07 o 
 -12  -2   2    13180.43    13287.38    289.64 o 
 -11  -2   2      916.26      874.08     81.88 o 
 -10  -2   2      580.47      800.53     73.19 o 
  -9  -2   2     4477.25     4434.80    357.18 o 
  -8  -2   2      130.87       19.64     33.81 o 
  -7  -2   2     1589.63     1262.82    117.04 o 
  -6  -2   2   170739.44   147800.33  16075.04 o 
  -5  -2   2     8251.52     8531.46    212.35 o 
  -4  -2   2    95730.82   105481.88   1264.94 o 
  -3  -2   2        7.63      -36.44     18.22 o 
  -2  -2   2     1728.17     1295.93     53.15 o 
  -1  -2   2       67.00       34.86     17.12 o 
   1  -2   2     1834.83     1170.19     74.03 o 
   2  -2   2     7869.03     8585.87    129.08 o 
   3  -2   2     5553.98     4780.04    119.74 o 
   4  -2   2     3051.80     3832.39     78.66 o 
   5  -2   2      304.75      567.43     35.85 o 
   6  -2   2    23307.37    23802.99    332.79 o 
   7  -2   2     3365.28     2964.32     83.93 o 
   8  -2   2    43163.89    48284.79    800.91 o 
   9  -2   2     4397.28     4195.82    129.79 o 
  10  -2   2     4237.18     4543.42    236.02 o 
  11  -2   2     7385.34     7128.40    325.81 o 
  12  -2   2     1447.49     1737.45    106.45 o 
  13  -2   2     6380.81     5794.23    209.92 o 
  14  -2   2      475.74      614.05    151.36 o 
  15  -2   2       10.93     -104.06     57.13 o 
  16  -2   2      170.82      171.15     72.41 o 
  17  -2   2     1325.66     1424.59    146.41 o 
  18  -2   2       47.09       74.54     89.70 o 
  19  -2   2     4394.92     3458.85    221.14 o 
  20  -2   2       12.46      212.09    113.31 o 
 -20  -1   2       52.56       65.56    100.99 o 
 -19  -1   2      775.57      846.56    145.94 o 
 -18  -1   2        6.41      497.11    156.94 o 
 -17  -1   2    14469.14    14171.96    434.10 o 
 -16  -1   2      843.75      916.05    149.38 o 
 -15  -1   2    25519.49    25082.18    617.70 o 
 -14  -1   2     1842.70     1708.69    156.18 o 
 -13  -1   2      652.42      749.81    103.19 o 
 -12  -1   2     6204.25     6346.17    244.40 o 
 -11  -1   2    43262.48    43555.58    547.82 o 
 -10  -1   2     2222.86     2015.47     86.77 o 
  -9  -1   2     3706.01     3764.75    153.00 o 
  -8  -1   2     1962.86     1558.50     99.70 o 
  -7  -1   2    17426.37    16543.07    348.30 o 
  -6  -1   2     9693.32     9899.12    335.93 o 
  -5  -1   2    28976.13    26372.28    515.60 o 
  -4  -1   2    32741.74    36562.66    525.82 o 
  -3  -1   2     3032.17     1937.16     48.86 o 
  -2  -1   2    10639.19    12356.25    175.97 o 
  -1  -1   2       18.59      -10.10     10.85 o 
   0  -1   2    24713.67    23671.71    491.47 o 
   1  -1   2     2713.27     2386.92     66.84 o 
   2  -1   2      371.27      627.52     23.31 o 
   3  -1   2      826.72      449.05     38.75 o 
   4  -1   2    19828.88    19367.44    258.85 o 
   5  -1   2     7361.65     6900.37    120.02 o 
   6  -1   2      141.59      204.16     26.60 o 
   7  -1   2    10466.22    10744.30    178.10 o 
   8  -1   2     5850.45     5288.48    208.55 o 
   9  -1   2     9171.54      -15.93     29.74 o 
  11  -1   2    41925.58    41955.70   1055.51 o 
  12  -1   2     5385.20     5650.02    186.97 o 
  13  -1   2      350.61      187.57     65.62 o 
  14  -1   2      893.57      687.90     95.60 o 
  15  -1   2    10793.93    10599.75    324.44 o 
  16  -1   2      511.84      356.47     87.81 o 
  17  -1   2     6198.44     5605.21    249.63 o 
  18  -1   2      455.69      637.33    126.90 o 
  19  -1   2     2552.50     2693.26    212.18 o 
  20  -1   2      199.63      402.86    112.03 o 
 -20   0   2      128.63      355.09    116.29 o 
 -19   0   2     3704.41     4031.78    415.88 o 
 -18   0   2      355.40      760.54    143.86 o 
 -17   0   2      933.55      676.94    125.22 o 
 -16   0   2      498.32      447.62    101.68 o 
 -15   0   2     1535.55     1150.17    143.21 o 
 -14   0   2     4588.54     4529.97    390.94 o 
 -13   0   2     2166.32     2072.88    125.25 o 
 -12   0   2     1686.16     1870.10    100.91 o 
 -11   0   2    17321.21    16238.40    419.07 o 
 -10   0   2    30630.96    31641.04    480.66 o 
  -9   0   2    14813.39    14291.80    413.97 o 
  -8   0   2    54951.32    56623.91    910.59 o 
  -7   0   2     1303.14      986.85     82.77 o 
  -6   0   2   100960.88   101055.98   1518.97 o 
  -5   0   2      139.98      204.00     25.31 o 
  -4   0   2        9.37      -35.32     17.66 o 
  -3   0   2     1250.89      836.49     42.03 o 
  -2   0   2     3565.80     4614.09    217.15 o 
  -1   0   2        0.51      -20.59     10.29 o 
   1   0   2      715.32      618.58     41.12 o 
   2   0   2       21.23      191.15     22.47 o 
   3   0   2    16127.95    13101.14    156.09 o 
   4   0   2      223.76      200.86     18.15 o 
   5   0   2     1313.80     1260.98     36.27 o 
   6   0   2    81193.70    80687.77   1002.78 o 
   7   0   2     7160.67     6871.07    237.51 o 
   9   0   2      267.94      338.73     67.78 o 
  12   0   2     5699.83     6035.06    212.80 o 
  13   0   2       66.45      -82.25     41.12 o 
  14   0   2      459.69      484.58     94.13 o 
  15   0   2     4113.66     3827.00    207.88 o 
  16   0   2      376.95      592.16    101.69 o 
  17   0   2     3182.82     3430.39    205.52 o 
  18   0   2      458.07     1928.42    180.77 o 
  19   0   2     1325.35     1266.96    156.87 o 
  20   0   2       91.32      207.99    105.75 o 
 -21   1   2      718.03      290.54    130.14 o 
 -20   1   2      263.63     1151.78    158.31 o 
 -19   1   2     1492.55     1235.63    353.59 o 
 -18   1   2      186.59      309.61    116.07 o 
 -17   1   2      144.92       -2.87     81.44 o 
 -16   1   2        6.16       -9.74     80.64 o 
 -15   1   2     1585.54     1175.28    138.59 o 
 -14   1   2      476.23      460.27    121.62 o 
 -13   1   2     8690.55     8597.49    227.19 o 
 -12   1   2    42829.18    42529.02    637.55 o 
 -11   1   2    33125.67    32802.27    439.74 o 
 -10   1   2     3315.19     3199.56    120.97 o 
  -9   1   2     8563.28     7697.24    142.59 o 
  -8   1   2     5418.15     5572.63    128.55 o 
  -7   1   2      947.42      876.25     53.87 o 
  -6   1   2   161077.78   161829.78   2397.23 o 
  -5   1   2     4538.45     4459.05     97.81 o 
  -4   1   2    76376.47    78731.33   1129.85 o 
  -3   1   2     2805.93     2228.02    154.69 o 
  -2   1   2    14084.63    16971.13    317.07 o 
  -1   1   2      772.07      511.19     47.89 o 
   0   1   2    90006.34   102981.35   1509.93 o 
   1   1   2     1009.38      851.13     39.37 o 
   2   1   2    25898.05    34359.38    765.70 o 
   3   1   2      723.66     1035.22     40.37 o 
   4   1   2    34844.31    37368.14    575.17 o 
   5   1   2     1432.58     1417.32     50.48 o 
   6   1   2    55160.91    56293.25    857.65 o 
   7   1   2    26219.94    23521.88    418.65 o 
   8   1   2     2732.50     2538.61    169.75 o 
   9   1   2     1786.06     1844.70    123.10 o 
  11   1   2     3281.19     3207.49    149.49 o 
  12   1   2       29.47      103.65     54.63 o 
  13   1   2     1246.00      883.47    112.61 o 
  14   1   2      502.50      964.82    117.13 o 
  15   1   2    11516.30    10851.89    337.86 o 
  16   1   2       19.41      240.52     80.64 o 
  17   1   2     8796.91     9095.99    392.64 o 
  18   1   2        1.92      191.30     98.30 o 
  19   1   2      504.14      531.20    120.34 o 
  20   1   2      142.87      377.86    114.13 o 
 -21   2   2     2099.49     2455.81    228.62 o 
 -20   2   2        0.10      140.13    103.49 o 
 -19   2   2     2572.69     1767.59    189.69 o 
 -18   2   2      130.79       71.55    130.22 o 
 -17   2   2    10054.87    10367.01    361.16 o 
 -16   2   2      127.07      163.49     80.68 o 
 -15   2   2     2013.40     1589.20    191.10 o 
 -14   2   2      123.28       95.11     51.71 o 
 -13   2   2     9818.63     9711.30    245.20 o 
 -12   2   2     3539.70     3482.91    151.16 o 
 -11   2   2    40349.36    39450.45    508.14 o 
 -10   2   2    15999.65    16603.80    252.04 o 
  -9   2   2     7047.37     6547.22    133.67 o 
  -8   2   2     2651.95     2709.95     95.22 o 
  -7   2   2      825.89      549.54     44.79 o 
  -6   2   2    13814.30    14206.31    582.42 o 
  -5   2   2    16472.86    15157.42    234.25 o 
  -4   2   2    53551.06    55268.66    690.46 o 
  -3   2   2     1510.95     1029.25     84.74 o 
  -2   2   2    18134.00    19478.25    334.80 o 
  -1   2   2       25.80        3.65     24.48 o 
   0   2   2    26946.30    30637.19    493.24 o 
   1   2   2     4769.81     4616.84    157.50 o 
   2   2   2      752.95      353.17     33.47 o 
   3   2   2    13866.54    13909.98    254.58 o 
   4   2   2        1.21       28.99     19.30 o 
   5   2   2    14706.88    13146.94    398.95 o 
   6   2   2     5903.43     5352.39    132.24 o 
   7   2   2    19446.29    18494.97    364.02 o 
   8   2   2      305.79      267.47     61.44 o 
   9   2   2     4694.23     4518.97    140.77 o 
  10   2   2      157.35      243.19     58.96 o 
  11   2   2     2615.08     2338.81    136.25 o 
  12   2   2      599.68      809.84     99.63 o 
  13   2   2    16065.94    15577.82    399.33 o 
  14   2   2       93.73      134.59     78.16 o 
  15   2   2     3119.19     3319.66    193.95 o 
  16   2   2       36.67      -17.79     64.17 o 
  17   2   2     7051.52     7497.49    506.59 o 
  18   2   2      315.66      982.71    141.27 o 
  19   2   2       13.87      -44.29     84.19 o 
 -21   3   2     4694.84     4685.51    415.66 o 
 -20   3   2        3.12      826.24    145.25 o 
 -19   3   2      177.90       33.63    100.98 o 
 -18   3   2      336.07      346.95    109.19 o 
 -17   3   2    19142.54    19393.67    510.25 o 
 -16   3   2     2284.03     2486.52    225.09 o 
 -15   3   2     3901.39     3777.36    165.04 o 
 -14   3   2     2435.91     2926.88    139.96 o 
 -13   3   2    15557.51    15062.52    328.62 o 
 -12   3   2    22255.35    22342.11    402.71 o 
 -11   3   2      430.49      246.41     56.81 o 
 -10   3   2      347.20      558.76     76.89 o 
  -9   3   2     2356.30     1924.74     75.60 o 
  -8   3   2     1837.03     1918.82     70.97 o 
  -7   3   2     5973.60     5150.14    111.34 o 
  -6   3   2    83157.66    78234.78   4241.49 o 
  -5   3   2      362.98      269.50     36.31 o 
  -4   3   2    57949.84    64429.73    804.74 o 
  -3   3   2       22.35      -32.12     16.06 o 
  -2   3   2    10061.53    10878.92    313.97 o 
  -1   3   2     1146.25      600.52     69.28 o 
   0   3   2    30554.78    31088.00    408.01 o 
   1   3   2      582.08      404.39     33.32 o 
   2   3   2    14056.82    12956.95    255.22 o 
   3   3   2     4399.05     4387.83    120.74 o 
   4   3   2     5349.00     5547.43    223.77 o 
   5   3   2    10080.67     8649.30    143.68 o 
   6   3   2   101870.27   104339.57   1274.92 o 
   7   3   2    25261.35    22682.82    335.87 o 
   8   3   2       37.17      169.69     45.18 o 
   9   3   2    14138.34    13977.15    393.09 o 
  10   3   2      879.45     1032.12    147.76 o 
  11   3   2     2630.56     2171.21    143.42 o 
  12   3   2     4506.12     5340.12    221.63 o 
  13   3   2       50.01     -128.30     64.15 o 
  14   3   2      291.37     1016.20    124.80 o 
  15   3   2     1526.94     1534.43    150.81 o 
  16   3   2      310.43      445.42    103.96 o 
  17   3   2      176.81      173.16     97.53 o 
  18   3   2      282.84      325.05    113.07 o 
  19   3   2      158.63       40.07     94.53 o 
 -21   4   2      632.51      770.64    199.39 o 
 -20   4   2      320.29      567.24    136.05 o 
 -19   4   2      214.65      138.00    107.03 o 
 -18   4   2     1146.34      891.95    141.50 o 
 -17   4   2      237.14      143.65    109.75 o 
 -16   4   2     1829.80     1963.10    200.77 o 
 -15   4   2      530.34      460.45     81.00 o 
 -14   4   2       16.07       41.23     52.28 o 
 -13   4   2     4211.11     4136.92    161.39 o 
 -12   4   2    24183.08    24397.31    429.80 o 
 -11   4   2       57.68      -37.14     36.83 o 
 -10   4   2     5563.64     5538.72    134.49 o 
  -9   4   2     1969.10     2133.61     94.41 o 
  -8   4   2    13063.33    13198.35    247.66 o 
  -7   4   2     1665.31     1532.66     75.00 o 
  -6   4   2   216034.34   225789.03   2398.79 o 
  -5   4   2     6221.04     5497.78    161.05 o 
  -4   4   2    81866.20    88382.94   1450.91 o 
  -3   4   2       27.56      -39.86     19.98 o 
  -2   4   2   162019.44   166385.84   3410.67 o 
  -1   4   2     4665.12     3637.14     91.91 o 
   0   4   2   111433.50   118440.27   1232.72 o 
   1   4   2     2141.34     2802.83     64.68 o 
   2   4   2     3100.81     3229.53     92.55 o 
   3   4   2     1042.58      894.63     65.42 o 
   4   4   2     2272.11     2423.22     79.10 o 
   5   4   2    27851.75    26406.25    329.68 o 
   6   4   2      546.39      731.79     68.00 o 
   7   4   2     4230.68     3971.05    110.06 o 
   8   4   2     1100.91     1364.07    109.85 o 
   9   4   2     6176.77     5667.93    417.98 o 
  10   4   2      109.50      166.74     59.17 o 
  11   4   2      248.58      233.96     76.91 o 
  12   4   2       36.91      123.96     91.34 o 
  13   4   2    25148.92    24707.95    562.55 o 
  14   4   2       95.01      154.91     81.55 o 
  15   4   2        3.70      -29.02     65.68 o 
  16   4   2      734.60      775.20    209.47 o 
  17   4   2      645.68      582.65    171.00 o 
  18   4   2        0.05      -66.85     85.06 o 
  19   4   2      748.87      410.38    129.54 o 
 -21   5   2      597.62      289.35    120.89 o 
 -20   5   2      219.13       -8.02     99.04 o 
 -19   5   2       34.06      -93.61     90.30 o 
 -18   5   2     1523.09     1565.39    172.54 o 
 -17   5   2    25109.32    25430.75    514.14 o 
 -16   5   2     2563.60     2341.20    158.89 o 
 -15   5   2     2982.92     3201.42    156.02 o 
 -14   5   2     7084.58     6450.65    320.65 o 
 -13   5   2      484.24      268.05     62.66 o 
 -12   5   2     3751.55     3816.32    131.00 o 
 -11   5   2    20544.66    19623.19    273.23 o 
 -10   5   2     5753.55     5556.21    124.74 o 
  -9   5   2       15.67       39.01     26.32 o 
  -8   5   2    11274.15    12766.44    213.36 o 
  -7   5   2      136.37      114.02     27.47 o 
  -6   5   2      978.76      575.09     45.99 o 
  -5   5   2     1972.00     1139.05    114.07 o 
  -4   5   2     5157.95     5698.62    132.91 o 
  -3   5   2      836.24      813.48     56.10 o 
  -2   5   2    49740.53    57105.38    872.41 o 
  -1   5   2      681.35      483.62     35.86 o 
   0   5   2    10030.60     8706.22    141.70 o 
   1   5   2    24483.38    21255.50    408.49 o 
   2   5   2     2086.76     2324.98     76.71 o 
   3   5   2     2276.58     2917.56     93.22 o 
   4   5   2     3927.39     4021.93    111.75 o 
   5   5   2     3099.13     2955.66     85.15 o 
   6   5   2    12499.93    12466.56    228.48 o 
   7   5   2     6181.28     5584.49    141.83 o 
   8   5   2      284.24      341.18     70.49 o 
   9   5   2    26138.35    26515.01    540.95 o 
  10   5   2     2936.67     3092.78    169.89 o 
  11   5   2    14590.21    14112.45    379.37 o 
  12   5   2      579.50     1300.27    138.32 o 
  13   5   2      462.30      483.18    104.09 o 
  14   5   2      310.15      149.49     77.58 o 
  15   5   2     9919.96     9439.74    536.37 o 
  16   5   2      172.28       87.51     97.11 o 
  17   5   2     1550.71     1282.53    167.81 o 
  18   5   2      130.34      294.00    111.70 o 
 -21   6   2      512.96      203.29    118.35 o 
 -20   6   2       48.26     -109.30     87.25 o 
 -19   6   2     4422.45     4275.10    250.25 o 
 -18   6   2     1365.78     1388.92    171.23 o 
 -17   6   2     9433.85     9258.98    292.08 o 
 -16   6   2    10315.60     9868.67    286.38 o 
 -15   6   2      687.37      557.30    123.88 o 
 -14   6   2     2792.49     2897.54    163.82 o 
 -13   6   2       34.03       22.32     43.45 o 
 -12   6   2     3197.19     3387.69    139.63 o 
 -11   6   2    11578.04    11321.34    197.42 o 
 -10   6   2    35115.93    36293.55    426.89 o 
  -9   6   2      420.09      332.96     36.24 o 
  -8   6   2     1187.49     1399.67     61.61 o 
  -7   6   2     1172.28     1107.14     51.17 o 
  -6   6   2   100187.50   105868.13   1026.41 o 
  -5   6   2       38.30       42.77     20.72 o 
  -4   6   2      308.02      318.81     28.69 o 
  -3   6   2     8539.70     7824.40    137.69 o 
  -2   6   2   140853.81   147484.92   1374.83 o 
  -1   6   2     4560.74     4304.27     78.54 o 
   0   6   2    92062.92    97935.99    943.98 o 
   1   6   2     1685.19     1650.16     61.03 o 
   2   6   2    26777.80    27291.41    314.29 o 
   3   6   2    12072.08    12495.80    185.73 o 
   4   6   2    20276.71    22029.74    349.72 o 
   5   6   2      254.36      235.07     35.37 o 
   6   6   2     6481.29     7329.88    173.02 o 
   7   6   2     1512.11     1467.45    140.31 o 
   8   6   2     1215.80     1187.25     89.74 o 
   9   6   2     6545.00     5624.85    224.61 o 
  10   6   2      538.38      661.90    223.41 o 
  11   6   2     3064.29     3105.11    186.26 o 
  12   6   2      265.51      489.71    101.82 o 
  13   6   2     3067.58     3160.86    200.33 o 
  14   6   2       32.17      252.01     89.48 o 
  15   6   2     3338.56     3852.80    235.94 o 
  16   6   2      544.04     1251.59    161.98 o 
  17   6   2      924.08      821.33    150.19 o 
  18   6   2      657.87      810.13    161.40 o 
 -21   7   2     2889.84     2738.58    231.61 o 
 -20   7   2       70.25       22.70     94.25 o 
 -19   7   2      882.26      984.62    273.36 o 
 -18   7   2     4051.31     4260.65    322.99 o 
 -17   7   2     6991.57     7047.86    277.40 o 
 -16   7   2     3610.79     3858.50    215.02 o 
 -15   7   2     7703.13     8058.52    427.16 o 
 -14   7   2     8506.29     7907.01    397.29 o 
 -13   7   2     1594.16     1655.39    120.19 o 
 -12   7   2    34007.55    34258.23    427.96 o 
 -11   7   2     9142.37     8942.40    187.64 o 
 -10   7   2     1268.21     1366.24     87.79 o 
  -9   7   2      179.41      201.48     37.03 o 
  -8   7   2     4206.58     3548.95     83.29 o 
  -7   7   2      209.10      195.64     26.38 o 
  -6   7   2    11353.54    11627.29    167.80 o 
  -5   7   2     1523.55     1266.07     50.59 o 
  -4   7   2    21977.78    22869.39    275.94 o 
  -3   7   2     2529.95     2330.72    100.15 o 
  -2   7   2    30532.94    33407.32    332.54 o 
  -1   7   2      660.25      738.67     39.51 o 
   0   7   2    27690.43    27170.71    344.98 o 
   1   7   2    51258.12    50318.50    721.83 o 
   2   7   2    21584.51    22818.27    245.72 o 
   3   7   2     6775.89     5450.05     91.11 o 
   4   7   2    36930.84    38693.64    428.50 o 
   5   7   2    12718.12    11646.65    181.42 o 
   6   7   2     1985.98     2370.19     93.74 o 
   7   7   2    42419.05    39586.35    506.53 o 
   8   7   2      533.30      627.05     75.02 o 
   9   7   2    24907.87    24542.54    434.46 o 
  10   7   2      410.01      375.36     89.68 o 
  11   7   2     8431.23     8224.49    390.08 o 
  12   7   2      164.38      278.19    153.47 o 
  13   7   2     2011.32     2047.37    182.86 o 
  14   7   2      910.38     1576.66    168.71 o 
  15   7   2     8479.00     7190.22    317.69 o 
  16   7   2      507.24      522.67    131.79 o 
  17   7   2      889.85      614.74    176.68 o 
 -20   8   2       19.70       41.20     94.62 o 
 -19   8   2     3130.43     3233.73    195.47 o 
 -18   8   2       26.69       44.07     77.10 o 
 -17   8   2     7605.37     7084.32    257.81 o 
 -16   8   2      412.42      364.16     91.38 o 
 -15   8   2     1058.44     1010.23    109.49 o 
 -14   8   2     1203.97     1339.67    116.77 o 
 -13   8   2      603.25      507.01     66.50 o 
 -12   8   2     3590.06     4088.35    130.98 o 
 -11   8   2    11789.07    11526.47    207.07 o 
 -10   8   2    29246.82    27920.06    324.66 o 
  -9   8   2     1318.20     1295.44     62.49 o 
  -8   8   2    31791.50    34082.18    448.78 o 
  -7   8   2      661.03      526.35     38.24 o 
  -6   8   2     8013.05     8711.78    133.66 o 
  -5   8   2     3155.61     3337.10     84.27 o 
  -4   8   2     3141.99     2339.71     73.64 o 
  -3   8   2     1537.92     1351.23     63.10 o 
  -2   8   2    13398.20    14016.33    222.86 o 
  -1   8   2       20.33       16.44     21.56 o 
   0   8   2    35893.72    36546.61    407.23 o 
   1   8   2     3091.81     2608.80     67.99 o 
   2   8   2      235.16      324.16     37.19 o 
   3   8   2    44227.02    42959.80    461.68 o 
   4   8   2    16821.51    17634.20    213.78 o 
   5   8   2     8811.41     7756.33    160.88 o 
   6   8   2     4673.66     5239.40    139.89 o 
   7   8   2    19377.48    18683.84    353.06 o 
   8   8   2      123.82      396.57     77.04 o 
   9   8   2     5599.30     5770.83    245.84 o 
  10   8   2     1287.81     1340.00    260.57 o 
  11   8   2       17.03      -66.73     66.76 o 
  12   8   2       24.53       45.56     77.82 o 
  13   8   2     1247.69     1063.16    146.30 o 
  14   8   2      754.02      912.63    146.72 o 
  15   8   2    13717.48    12950.93    440.48 o 
  16   8   2      630.82     1384.55    225.84 o 
  17   8   2     2535.04     2013.76    208.11 o 
 -20   9   2      566.46      656.49    134.57 o 
 -19   9   2      851.15      978.61    128.23 o 
 -18   9   2      549.19      475.92     98.92 o 
 -17   9   2     4748.28     4840.74    220.37 o 
 -16   9   2    12062.25    12210.12    333.34 o 
 -15   9   2      807.74      713.69     98.26 o 
 -14   9   2     2435.40     2612.32    150.60 o 
 -13   9   2     1233.77     1035.81     89.78 o 
 -12   9   2    13423.71    13552.07    210.04 o 
 -11   9   2      540.90      525.75     49.93 o 
 -10   9   2    22084.31    22943.62    319.73 o 
  -9   9   2      526.66      501.20     56.01 o 
  -8   9   2     6472.94     6601.50    154.12 o 
  -7   9   2      127.07      128.18     28.66 o 
  -6   9   2    12635.68    12856.09    177.88 o 
  -5   9   2      140.20      138.34     33.22 o 
  -4   9   2    19349.32    19057.14    213.31 o 
  -3   9   2        0.91      -25.58     19.87 o 
  -2   9   2    20903.08    22388.97    321.77 o 
  -1   9   2     1186.42     1165.15     74.56 o 
   0   9   2     8354.18     8584.87    149.47 o 
   1   9   2     8935.57     8483.30    122.62 o 
   2   9   2       43.52       58.98     24.84 o 
   3   9   2    12252.64    11368.39    159.51 o 
   4   9   2    27146.77    26789.09    301.42 o 
   5   9   2    12006.49    11644.01    206.87 o 
   6   9   2     4088.11     4467.22    137.95 o 
   7   9   2    21636.36    21784.33    343.45 o 
   8   9   2     3403.21     3969.28    164.77 o 
   9   9   2     5356.37     5249.13    363.16 o 
  10   9   2        4.47      725.99    116.79 o 
  11   9   2       74.79      -53.09     77.46 o 
  12   9   2       66.92      -40.11     79.08 o 
  13   9   2      251.03      166.60    101.00 o 
  14   9   2     2035.31     3437.13    386.32 o 
  15   9   2      257.78      354.88    125.18 o 
  16   9   2      958.19     1683.20    200.03 o 
 -20  10   2       40.43       33.13     84.11 o 
 -19  10   2     1497.83     1634.20    179.02 o 
 -18  10   2     1910.55     2144.46    187.18 o 
 -17  10   2       66.00      -13.26    136.42 o 
 -16  10   2    10758.48    10459.08    313.88 o 
 -15  10   2     2238.67     1985.55    150.12 o 
 -14  10   2     1919.42     1686.90    130.93 o 
 -13  10   2      164.70      133.36     52.63 o 
 -12  10   2     3890.83     4100.68    149.45 o 
 -11  10   2     1309.65     1249.16     81.19 o 
 -10  10   2     1332.96     1169.91     75.21 o 
  -9  10   2      448.37      389.63     53.94 o 
  -8  10   2    46441.23    47570.64    606.22 o 
  -7  10   2      324.75      309.79     35.24 o 
  -6  10   2    74325.64    79888.04    755.83 o 
  -5  10   2     5952.93     5898.26    109.14 o 
  -4  10   2     1321.31     1029.37     65.39 o 
  -3  10   2      936.73      845.89     81.92 o 
  -2  10   2    11672.52    11581.10    223.52 o 
  -1  10   2        2.81       37.59     43.03 o 
   0  10   2     5811.26     5983.79    150.87 o 
   1  10   2    21333.48    21063.26    234.47 o 
   2  10   2      914.48      886.82     51.33 o 
   3  10   2    11328.81    11509.08    156.38 o 
   4  10   2      979.23      913.63     56.11 o 
   5  10   2     2294.47     2142.32    123.40 o 
   6  10   2       48.79        9.66     46.41 o 
   7  10   2    13075.70    13002.44    301.72 o 
   8  10   2       31.42       52.99     57.10 o 
   9  10   2     6075.87     5705.59    209.53 o 
  10  10   2     1473.08     2301.63    259.66 o 
  11  10   2     6407.96     5942.67    273.19 o 
  12  10   2        0.45       27.13     90.39 o 
  13  10   2     4368.96     4568.64    264.51 o 
  14  10   2        3.65       61.62     98.43 o 
  15  10   2     4672.66     4730.40    632.83 o 
  16  10   2        0.66      -33.29     98.56 o 
 -20  11   2      416.24      312.21    130.49 o 
 -19  11   2     1328.76     1446.23    151.14 o 
 -18  11   2     1173.76     1185.01    139.82 o 
 -17  11   2    19842.37    20904.42    478.44 o 
 -16  11   2     6224.54     6280.48    249.67 o 
 -15  11   2       11.50     -138.57     76.72 o 
 -14  11   2      687.29      781.73    128.16 o 
 -13  11   2      739.85      676.83     80.61 o 
 -12  11   2     2292.67     2006.54    122.29 o 
 -11  11   2      480.46      546.48     61.13 o 
 -10  11   2     5143.38     4669.66    143.80 o 
  -9  11   2      509.34      305.34     49.12 o 
  -8  11   2     2586.86     2350.47     96.03 o 
  -7  11   2      660.78      587.26     46.08 o 
  -6  11   2       53.74      127.23     33.59 o 
  -5  11   2     8406.94     8162.25    156.38 o 
  -4  11   2    41859.41    41814.40    435.29 o 
  -3  11   2     1568.29     1464.61     82.68 o 
  -2  11   2     7366.93     7958.71    207.48 o 
  -1  11   2     6661.40     6656.69    163.75 o 
   0  11   2     2529.00     2652.23     95.43 o 
   1  11   2    28320.32    27578.13    318.34 o 
   2  11   2     3567.78     3339.80     91.53 o 
   3  11   2    18638.27    18124.38    240.64 o 
   4  11   2     6954.17     7088.56    137.25 o 
   5  11   2     4269.21     3479.59    182.61 o 
   6  11   2      100.26      274.61     59.27 o 
   7  11   2      610.87      485.44     82.22 o 
   8  11   2      100.99        8.87     55.93 o 
   9  11   2    39441.57    38883.09    659.48 o 
  10  11   2      106.04      903.83    116.30 o 
  11  11   2     2256.78     1704.34    146.64 o 
  12  11   2      261.53      492.18    104.44 o 
  13  11   2      107.15      -17.17     92.11 o 
  14  11   2     1481.62     1993.12    206.57 o 
  15  11   2     1863.05     1678.18    204.25 o 
 -19  12   2        5.99      -77.95     78.50 o 
 -18  12   2      135.49      145.01    128.50 o 
 -17  12   2     1113.93     1084.22    139.51 o 
 -16  12   2    23500.29    24313.44    519.44 o 
 -15  12   2      338.47       43.74     78.35 o 
 -14  12   2       28.56       74.88     49.37 o 
 -13  12   2      834.00      856.87     93.74 o 
 -12  12   2      142.31      163.61     47.26 o 
 -11  12   2      133.48       71.33     56.07 o 
 -10  12   2    21131.55    21092.21    347.62 o 
  -9  12   2      253.99      236.68     47.48 o 
  -8  12   2    10144.51    10529.16    209.47 o 
  -7  12   2       20.49      -21.81     25.95 o 
  -6  12   2    13785.39    14312.74    298.07 o 
  -5  12   2     2984.70     2963.30    102.04 o 
  -4  12   2      235.21       53.42     38.24 o 
  -3  12   2     5226.77     4759.79    137.53 o 
  -2  12   2    38371.29    38120.25    598.78 o 
  -1  12   2      150.74      159.21     53.85 o 
   0  12   2     6096.07     5816.64    172.93 o 
   1  12   2      359.80      339.18     43.54 o 
   2  12   2       27.25      -38.67     28.36 o 
   3  12   2        8.56      -58.50     29.25 o 
   4  12   2     2604.30     2520.41    124.03 o 
   5  12   2       63.20       -8.98     48.50 o 
   6  12   2       49.36      -50.38     58.79 o 
   7  12   2     3720.79     3602.56    173.25 o 
   8  12   2      962.46     1251.59    176.82 o 
   9  12   2      620.68      549.73    117.13 o 
  10  12   2      232.64      782.94    142.43 o 
  11  12   2     3677.05     3444.10    298.97 o 
  12  12   2       29.40       84.41     83.78 o 
  13  12   2     4173.86     3670.34    431.32 o 
  14  12   2      319.75      362.82    163.73 o 
  15  12   2      447.65      231.77    124.15 o 
 -19  13   2      274.37       37.27     87.83 o 
 -18  13   2     2387.13     1974.91    173.47 o 
 -17  13   2     4862.94     5428.07    245.01 o 
 -16  13   2      613.61      620.64    116.48 o 
 -15  13   2       20.99     -137.87     68.94 o 
 -14  13   2     7995.12     8057.27    201.55 o 
 -13  13   2       33.73      -62.75     77.54 o 
 -12  13   2      673.92      623.30     69.41 o 
 -11  13   2       38.29       64.44     75.65 o 
 -10  13   2     5453.36     6006.83    177.01 o 
  -9  13   2      446.32      355.53     54.34 o 
  -8  13   2     2616.57     2291.57    117.35 o 
  -7  13   2       72.35       15.88     29.40 o 
  -6  13   2      490.90      628.41     53.17 o 
  -5  13   2     3551.50     3588.96    105.04 o 
  -4  13   2       11.99      -58.81     29.41 o 
  -3  13   2     1572.79     1529.60     82.23 o 
  -2  13   2    26026.86    26517.41    360.79 o 
  -1  13   2     6179.50     6321.71    195.01 o 
   0  13   2     8520.29     8951.39    251.17 o 
   1  13   2    23761.53    24388.34    306.54 o 
   2  13   2     1636.86     1682.43     80.63 o 
   3  13   2     4779.09     4127.36    117.48 o 
   4  13   2       82.79      180.15     48.17 o 
   5  13   2      663.72      641.47     88.36 o 
   6  13   2      106.07       30.10     64.35 o 
   7  13   2     2054.56     1922.06    155.70 o 
   8  13   2      297.33      384.63    125.16 o 
   9  13   2    15358.94    16131.58    397.92 o 
  10  13   2       34.67      112.93     86.78 o 
  11  13   2      304.99      200.15    139.75 o 
  12  13   2      150.09      170.27     92.27 o 
  13  13   2      154.36       25.95    101.65 o 
  14  13   2      540.17      629.57    128.31 o 
 -19  14   2       69.39       36.68     99.59 o 
 -18  14   2       80.37       37.66     81.90 o 
 -17  14   2     1891.58     1818.79    167.43 o 
 -16  14   2     3250.18     3460.74    219.75 o 
 -15  14   2       83.98     -113.71     57.42 o 
 -14  14   2     2006.38     1905.11    117.33 o 
 -13  14   2     1979.99     2010.71    117.31 o 
 -12  14   2     8778.63     8846.08    249.54 o 
 -11  14   2      891.61      933.61    108.89 o 
 -10  14   2    19148.93    19143.51    316.71 o 
  -9  14   2      613.12      493.67     61.26 o 
  -8  14   2      244.98      124.37     48.29 o 
  -7  14   2     1484.29     1187.63     68.55 o 
  -6  14   2        6.01       11.48     33.41 o 
  -5  14   2     1066.67      874.38     61.34 o 
  -4  14   2     1811.76     1839.85     91.39 o 
  -3  14   2    24766.99    24533.02    341.33 o 
  -2  14   2    10955.14    10968.80    207.79 o 
  -1  14   2       23.51      -28.64     35.74 o 
   0  14   2      798.69      774.51     72.73 o 
   1  14   2       73.04       44.68     40.96 o 
   2  14   2        1.72       19.78     39.82 o 
   3  14   2    14423.25    14406.39    268.21 o 
   4  14   2     1973.73     2125.28    101.71 o 
   5  14   2     8039.27     8114.96    226.60 o 
   6  14   2      318.79      382.91     92.03 o 
   7  14   2     4404.40     3770.81    203.53 o 
   8  14   2     1470.99     2027.55    253.69 o 
   9  14   2     5543.05     5374.66    244.37 o 
  10  14   2      159.75      457.50    109.71 o 
  11  14   2       71.53       44.02     91.20 o 
  12  14   2      213.88      224.28    102.61 o 
  13  14   2     2056.66     1872.64    180.51 o 
 -18  15   2      230.35      165.29     93.83 o 
 -17  15   2        8.75      -50.12     82.54 o 
 -16  15   2     2989.37     2756.32    163.81 o 
 -15  15   2      191.91       60.81     64.47 o 
 -14  15   2     8521.08     8806.95    360.31 o 
 -13  15   2      698.77      667.11     80.46 o 
 -12  15   2     3328.15     3214.17    141.73 o 
 -11  15   2       10.06      -32.83     82.53 o 
 -10  15   2     4952.45     5039.69    329.84 o 
  -9  15   2       32.57      -77.47     40.87 o 
  -8  15   2     4416.52     4203.07    141.48 o 
  -7  15   2       34.47      -32.49     33.83 o 
  -6  15   2      104.60      129.12     47.13 o 
  -5  15   2       15.56      -25.30     35.12 o 
  -4  15   2     9821.80     9465.35    232.17 o 
  -3  15   2      841.38      836.43     75.48 o 
  -2  15   2     5600.80     5236.35    158.72 o 
  -1  15   2     1025.88      801.23     70.23 o 
   0  15   2     3714.59     3617.96    121.53 o 
   1  15   2    13198.34    13624.04    349.35 o 
   2  15   2     2146.22     2306.83    120.95 o 
   3  15   2     5642.03     5725.85    190.90 o 
   4  15   2     1151.61     1556.94     96.43 o 
   5  15   2    11020.92    12076.52    288.58 o 
   6  15   2      844.94     1008.62    126.33 o 
   7  15   2     8724.58     8773.49    301.07 o 
   8  15   2      687.92      736.37    126.62 o 
   9  15   2       58.26        7.08     87.25 o 
  10  15   2      340.99      709.04    122.06 o 
  11  15   2      798.14      794.94    146.73 o 
  12  15   2     1513.35     1910.78    181.48 o 
 -17  16   2       50.40      -27.84    136.65 o 
 -16  16   2     2215.54     1944.39    138.61 o 
 -15  16   2       51.49      -39.18     56.98 o 
 -14  16   2     4529.23     4901.71    174.59 o 
 -13  16   2       24.68      -93.10     46.55 o 
 -12  16   2     2076.19     2091.16    123.95 o 
 -11  16   2      224.28      106.21     69.04 o 
 -10  16   2     1173.67     1027.23     92.93 o 
  -9  16   2     1143.30     1153.63     93.34 o 
  -8  16   2    10788.45    10870.19    236.75 o 
  -7  16   2      746.64      886.72     81.18 o 
  -6  16   2     5582.56     5378.06    141.60 o 
  -5  16   2     3492.31     3827.19    242.76 o 
  -4  16   2       74.75       63.55     53.03 o 
  -3  16   2     8699.63     8979.68    215.55 o 
  -2  16   2      526.06      252.47     58.75 o 
  -1  16   2     5387.24     5761.88    170.91 o 
   0  16   2      533.93      501.39     76.46 o 
   1  16   2     5294.61     5461.18    173.38 o 
   2  16   2       12.55      -67.97     51.85 o 
   3  16   2    10075.15    10709.59    250.20 o 
   4  16   2       48.33      201.14    183.49 o 
   5  16   2    11235.68    10907.18    409.67 o 
   6  16   2      917.07     1224.64    322.11 o 
   7  16   2     3206.89     2879.18    241.97 o 
   8  16   2      357.63      421.53    135.10 o 
   9  16   2     2964.70     2476.68    234.56 o 
  10  16   2      140.32      199.25    142.26 o 
  11  16   2     4007.14     3710.02    291.21 o 
 -17  17   2      246.28      323.81     93.59 o 
 -16  17   2     1642.55     1789.37    153.51 o 
 -15  17   2      197.26      102.86     83.23 o 
 -14  17   2      444.74      301.44     75.22 o 
 -13  17   2        6.09      -50.22     53.68 o 
 -12  17   2       50.47      -75.67     51.93 o 
 -11  17   2      246.76      117.89     57.76 o 
 -10  17   2     3028.42     2814.70    138.86 o 
  -9  17   2      966.82      792.63     86.48 o 
  -8  17   2     1231.88     1130.51     96.58 o 
  -7  17   2     4189.00     4645.45    208.82 o 
  -6  17   2    11409.92    11314.44    255.28 o 
  -5  17   2     8339.86     7958.31    247.77 o 
  -4  17   2     6238.12     6209.88    187.24 o 
  -3  17   2      634.14      484.16     72.91 o 
  -2  17   2        4.75      -91.96     45.98 o 
  -1  17   2     7267.81     7444.03    232.58 o 
   0  17   2       79.61       44.12     60.65 o 
   1  17   2       51.65      -73.56     71.29 o 
   2  17   2      851.39      845.07     98.22 o 
   3  17   2    17471.13    19675.85    359.41 o 
   4  17   2      159.86      565.25    113.96 o 
   5  17   2      926.11      595.85    152.94 o 
   6  17   2       71.94       47.33    112.61 o 
   7  17   2     3336.79     3266.49    259.47 o 
   8  17   2     1104.53     1327.77    260.22 o 
   9  17   2     2595.38     2292.75    251.19 o 
  10  17   2      385.33     1178.62    213.71 o 
 -16  18   2    15258.03    16417.88    419.48 o 
 -15  18   2      464.37      441.07     86.25 o 
 -14  18   2       17.41      -85.88     63.71 o 
 -13  18   2       95.79       61.29     66.55 o 
 -12  18   2      962.66      787.56     90.45 o 
 -11  18   2       17.60      -19.89     51.52 o 
 -10  18   2     3664.88     3615.05    156.17 o 
  -9  18   2        4.86      -55.38     61.93 o 
  -8  18   2    16096.62    15978.54    394.64 o 
  -7  18   2     1217.31     1257.29    231.29 o 
  -6  18   2     4027.16     3671.07    157.65 o 
  -5  18   2     1723.99     1629.26    112.72 o 
  -4  18   2        1.31     -168.78     84.39 o 
  -3  18   2      142.68      -92.83     61.31 o 
  -2  18   2     3895.50     3999.21    340.21 o 
  -1  18   2      735.52      703.41     98.45 o 
   0  18   2      373.40      261.53     80.47 o 
   1  18   2       13.74     -202.48    104.06 o 
   2  18   2        1.10       85.49     66.79 o 
   3  18   2     1228.11     1130.53    110.78 o 
   4  18   2      108.66      229.55    127.87 o 
   5  18   2      948.99      996.47    226.36 o 
   6  18   2     1123.73     1147.69    239.95 o 
   7  18   2     2355.67     1820.20    213.57 o 
   8  18   2       17.68     -136.49    115.15 o 
   9  18   2      954.33     1096.97    291.21 o 
 -15  19   2      216.96      288.98     93.94 o 
 -14  19   2     2224.16     2174.09    161.79 o 
 -13  19   2        2.13     -104.01     89.34 o 
 -12  19   2      108.11       -4.31     69.88 o 
 -11  19   2       25.59      -30.25     61.92 o 
 -10  19   2     1710.40     1419.42    126.39 o 
  -9  19   2     3727.49     3616.81    217.52 o 
  -8  19   2     1528.38     1345.46    135.32 o 
  -7  19   2     2269.30     2480.52    170.77 o 
  -6  19   2     3630.65     4159.54    199.48 o 
  -5  19   2     3869.21     3753.23    159.62 o 
  -4  19   2       77.32      -83.41     54.31 o 
  -3  19   2     1751.09     1619.77    129.91 o 
  -2  19   2     3786.37     3526.40    185.00 o 
  -1  19   2    17108.79    19529.99    419.53 o 
   0  19   2     1654.37     1423.85    126.69 o 
   1  19   2     2688.56     2284.90    206.79 o 
   2  19   2        3.13       54.58     66.71 o 
   3  19   2     2233.62     1706.22    206.19 o 
   4  19   2       27.51     -148.99    154.36 o 
   5  19   2     4276.90     4407.89    413.95 o 
   6  19   2      504.93      535.97    222.56 o 
   7  19   2      565.69      271.00    220.95 o 
   8  19   2       35.88      -73.70    197.37 o 
 -14  20   2     1188.34      868.59    141.74 o 
 -13  20   2       16.94       73.03     85.12 o 
 -12  20   2     5434.74     5488.22    224.56 o 
 -11  20   2      567.36      457.62    104.73 o 
 -10  20   2     1496.77     1385.36    152.26 o 
  -9  20   2     1389.57     1402.24    140.45 o 
  -8  20   2      291.00      259.79     91.57 o 
  -7  20   2     1149.98     1087.86    124.13 o 
  -6  20   2      634.96      483.87     93.21 o 
  -5  20   2      956.60      868.52     92.30 o 
  -4  20   2      103.14       28.06     80.80 o 
  -3  20   2     2611.34     1958.44    165.09 o 
  -2  20   2       12.97      102.46     78.57 o 
  -1  20   2     3529.48     3603.10    255.41 o 
   0  20   2        0.39      -57.13     71.00 o 
   1  20   2        0.66     -133.31     66.66 o 
   2  20   2      191.24      249.77    135.22 o 
   3  20   2      207.84      -43.92    140.42 o 
   4  20   2       62.89        4.23    181.59 o 
   5  20   2     1724.51     1378.01    279.83 o 
   6  20   2      403.31      633.81    241.01 o 
 -12  21   2     1837.20     1622.66    166.50 o 
 -11  21   2       19.95     -131.95     78.71 o 
 -10  21   2     5190.15     5212.05    246.58 o 
  -9  21   2      268.27      343.97    104.80 o 
  -8  21   2      227.50       90.28    149.07 o 
  -7  21   2      629.28      724.17    115.56 o 
  -6  21   2      349.20      355.50    121.13 o 
  -5  21   2       27.43      -55.55    241.76 o 
  -4  21   2        9.98     -104.42     61.05 o 
  -3  21   2      396.50      171.25     81.95 o 
  -2  21   2     3281.10     2790.92    171.92 o 
  -1  21   2     8353.09    10356.61    400.31 o 
   0  21   2     1327.02     1501.94    136.34 o 
   1  21   2     4075.05     4122.49    254.19 o 
   2  21   2       17.47      -62.42    119.54 o 
   3  21   2      816.05      439.97    226.88 o 
   4  21   2      262.92     1327.87    265.17 o 
 -10  22   2     1666.80     1387.30    154.59 o 
  -9  22   2      454.42      436.33    110.73 o 
  -8  22   2     6110.67     5700.87    261.31 o 
  -7  22   2     5642.77     7031.79    281.18 o 
  -6  22   2      553.97      664.10    135.06 o 
  -5  22   2        5.97      -82.00     80.15 o 
  -4  22   2       69.92      -45.15     81.96 o 
  -3  22   2     4096.21     4706.81    217.35 o 
  -2  22   2       56.65       46.60     80.24 o 
  -1  22   2     3016.10     2877.73    179.90 o 
   0  22   2       13.26      -76.29     73.09 o 
   1  22   2      278.93       48.29    131.94 o 
   2  22   2        2.85      -29.24    129.10 o 
  -7  23   2     4714.89     4669.89    516.47 o 
  -6  23   2     1426.57     1160.98    249.97 o 
  -5  23   2       47.44     -173.29     86.64 o 
  -4  23   2      296.81       94.31    135.63 o 
  -3  23   2      592.09      274.47    113.98 o 
  -2  23   2       66.66       89.99     88.58 o 
   3 -25   3       10.29     -177.66     88.83 o 
   4 -25   3      320.23       96.47    205.00 o 
  -2 -24   3     2389.97     2453.41    211.94 o 
  -1 -24   3      111.79       48.08     93.56 o 
   0 -24   3      117.55       91.81    144.98 o 
   1 -24   3      401.63      220.96    109.79 o 
   2 -24   3     5326.64     6163.39    314.26 o 
   3 -24   3      435.23      278.98    111.95 o 
   4 -24   3      293.26      141.65    119.22 o 
   5 -24   3        9.68     -159.80     79.90 o 
   6 -24   3     2896.97     3215.05    215.23 o 
   7 -24   3      311.70      281.29    110.31 o 
   8 -24   3     2157.07     2354.09    191.73 o 
   9 -24   3        2.01     -165.09     82.55 o 
  -4 -23   3      252.68      428.32    110.48 o 
  -3 -23   3        9.28        9.64     79.43 o 
  -2 -23   3        1.32      -75.04     96.92 o 
  -1 -23   3       91.89       33.52     82.37 o 
   0 -23   3      442.59      236.41    116.16 o 
   1 -23   3       19.96      108.39    100.65 o 
   2 -23   3     3229.75     3443.38    535.62 o 
   3 -23   3     1574.18     1296.63    164.52 o 
   4 -23   3       23.10       -8.07     74.30 o 
   5 -23   3      223.47      120.11     78.76 o 
   6 -23   3        3.68       -0.86     78.88 o 
   7 -23   3     5249.03     5547.00    258.67 o 
   8 -23   3       71.02      -25.76     85.00 o 
   9 -23   3      311.27      243.18    102.53 o 
  10 -23   3      765.79      973.51    117.71 o 
  11 -23   3     2678.64     2281.23    186.69 o 
  -6 -22   3      992.06      685.47    225.06 o 
  -5 -22   3        9.88       24.27     95.53 o 
  -4 -22   3     4176.40     4643.05    243.28 o 
  -3 -22   3      802.36      867.39    113.78 o 
  -2 -22   3     2210.83     2578.02    290.33 o 
  -1 -22   3      210.68      198.95     86.39 o 
   0 -22   3     1436.93     1016.45    116.79 o 
   1 -22   3     2791.21     2372.93    236.94 o 
   2 -22   3    10270.93    11067.60   1229.69 o 
   3 -22   3      268.60      141.14     95.05 o 
   4 -22   3       29.64      -59.76     65.93 o 
   5 -22   3      970.59      610.81    104.90 o 
   6 -22   3     1328.26     1439.75    143.39 o 
   7 -22   3     2682.18     2644.90    204.23 o 
   8 -22   3      972.61      877.11    106.93 o 
   9 -22   3     4103.82     4119.27    252.13 o 
  10 -22   3      138.82       64.30     74.75 o 
  11 -22   3       46.26      -45.77     72.26 o 
  12 -22   3      202.94      257.15     90.22 o 
  13 -22   3     5624.31     6839.90    376.42 o 
  -8 -21   3       45.34      -40.00    202.21 o 
  -7 -21   3        7.52      -41.45    180.64 o 
  -6 -21   3      428.87      262.36    103.14 o 
  -5 -21   3      214.90      206.50     97.21 o 
  -4 -21   3     4809.98     4774.00    211.48 o 
  -3 -21   3       16.24     -126.90     63.45 o 
  -2 -21   3      641.50      355.94     92.95 o 
  -1 -21   3      180.97      -51.78    113.96 o 
   0 -21   3      450.96      249.43    133.29 o 
   1 -21   3      277.19      398.68    117.28 o 
   2 -21   3    10225.59    10910.94    388.61 o 
   3 -21   3     1750.95     1537.57    142.41 o 
   4 -21   3       31.02     -152.71     91.62 o 
   5 -21   3     1534.98     1322.53    130.59 o 
   6 -21   3       19.05      -47.84     57.25 o 
   7 -21   3      157.26      127.15     71.85 o 
   8 -21   3     5499.30     6588.12    221.79 o 
   9 -21   3     1582.64     1516.55    126.34 o 
  10 -21   3      664.23      584.36     92.46 o 
  11 -21   3      348.54      219.10     78.08 o 
  12 -21   3       88.95        7.72     89.96 o 
  13 -21   3     5221.65     5453.91    275.78 o 
  14 -21   3       31.33       12.85    180.97 o 
  -9 -20   3      966.78     2123.91    301.78 o 
  -8 -20   3     2702.58     2901.90    328.03 o 
  -7 -20   3        5.03      200.57    184.25 o 
  -6 -20   3     1133.90      744.25    116.67 o 
  -5 -20   3      163.23      178.50     91.70 o 
  -4 -20   3     1593.01     1749.73    136.41 o 
  -3 -20   3       31.96       22.42     70.60 o 
  -2 -20   3     1066.00      871.77    149.38 o 
  -1 -20   3       53.20      -43.29     66.28 o 
   0 -20   3     1730.26     1590.58    135.11 o 
   1 -20   3     7311.12     7399.74    232.57 o 
   2 -20   3      206.94       90.86     72.78 o 
   3 -20   3      429.98      210.07     81.27 o 
   4 -20   3      345.46      252.87     67.80 o 
   5 -20   3      220.08      183.29     68.00 o 
   6 -20   3      412.26      333.10     77.12 o 
   7 -20   3     6382.79     6465.87    215.10 o 
   8 -20   3        4.09       48.16    162.03 o 
   9 -20   3    12413.87    12820.70    308.68 o 
  10 -20   3      378.24      597.38     91.86 o 
  11 -20   3      659.04      489.73    113.33 o 
  12 -20   3       37.04      -55.75     78.73 o 
  13 -20   3     9829.49    10526.83    359.99 o 
  14 -20   3      292.11      263.50    111.58 o 
  15 -20   3     2009.09     1715.04    221.27 o 
 -10 -19   3     2884.04     2402.05    321.01 o 
  -9 -19   3        2.09      196.88    190.74 o 
  -8 -19   3       16.49     -175.62    165.94 o 
  -7 -19   3       27.16      -60.15     68.86 o 
  -6 -19   3      323.65      233.94    135.99 o 
  -5 -19   3      166.87      140.26     80.49 o 
  -4 -19   3     1807.79     1613.55    152.21 o 
  -3 -19   3      199.53      191.83    123.87 o 
  -2 -19   3     5161.90     4864.98    206.59 o 
  -1 -19   3      305.02       58.51     69.07 o 
   0 -19   3     3498.40     3108.65    169.31 o 
   1 -19   3     2881.33     2648.97    187.40 o 
   2 -19   3    12036.87    12935.62    333.05 o 
   3 -19   3        4.67      -94.99     47.49 o 
   4 -19   3       70.56       50.32     55.04 o 
   5 -19   3    19961.30    20254.98    396.39 o 
   6 -19   3       27.02      -69.42     52.10 o 
   7 -19   3    27724.67    28024.34    523.59 o 
   8 -19   3     3177.77     3430.42    312.09 o 
   9 -19   3      325.02      206.22     77.07 o 
  10 -19   3      587.44      440.83    166.37 o 
  11 -19   3     9493.98    10063.63    333.09 o 
  12 -19   3        7.68      -96.68     77.40 o 
  13 -19   3     2099.49     1985.07    180.91 o 
  14 -19   3      126.92      101.60     98.39 o 
  15 -19   3     4477.46     4376.98    258.20 o 
  16 -19   3      835.27      956.42    223.41 o 
 -11 -18   3      251.21      198.28    206.95 o 
 -10 -18   3     4802.48     5178.80    443.72 o 
  -9 -18   3       75.28      169.62    186.54 o 
  -8 -18   3      268.63      416.30    193.32 o 
  -7 -18   3      167.07       64.30     71.79 o 
  -6 -18   3     2485.30     2104.61    167.29 o 
  -5 -18   3     1102.40     1093.93    154.60 o 
  -4 -18   3    29575.78    31958.77    572.69 o 
  -3 -18   3     2136.86     2226.43    316.82 o 
  -2 -18   3      247.58       89.93     76.32 o 
  -1 -18   3     3138.85     2673.59    156.67 o 
   0 -18   3      116.30      161.64     64.58 o 
   1 -18   3      329.41      204.33     58.11 o 
   2 -18   3     7434.13     7533.11    173.67 o 
   3 -18   3     4303.57     3997.79    180.58 o 
   4 -18   3     4315.15     4278.83    161.32 o 
   5 -18   3      436.74      471.06     74.41 o 
   6 -18   3      265.98      155.82     60.55 o 
   7 -18   3      628.99      570.17     80.16 o 
   8 -18   3     4009.88     4119.78    256.61 o 
   9 -18   3     5762.02     6019.15    213.27 o 
  10 -18   3      230.65      183.32     86.21 o 
  11 -18   3     1472.49     1620.19    156.38 o 
  12 -18   3        0.94     -134.12     67.06 o 
  13 -18   3       63.66     -103.68     87.77 o 
  14 -18   3      125.40      133.86    101.96 o 
  15 -18   3     3808.42     3338.07    368.75 o 
  16 -18   3      288.73      226.50    118.62 o 
  17 -18   3      498.64      587.68    134.51 o 
 -12 -17   3       72.01     -153.89    246.05 o 
 -11 -17   3      908.96     1392.24    270.62 o 
 -10 -17   3      659.63      421.32    201.10 o 
  -9 -17   3        3.66      534.39    193.18 o 
  -8 -17   3       69.45     -260.88    142.79 o 
  -7 -17   3      195.20       62.28     71.88 o 
  -6 -17   3       29.55      -48.57    186.43 o 
  -5 -17   3        6.12      -69.53     78.48 o 
  -4 -17   3     3654.97     4504.89    192.09 o 
  -3 -17   3     5459.28     5665.49    211.45 o 
  -2 -17   3      249.41      223.13     67.50 o 
  -1 -17   3       75.20       93.05     47.38 o 
   0 -17   3     3764.90     3705.23    126.58 o 
   1 -17   3        4.19      -56.59     37.41 o 
   2 -17   3      924.38      949.67     70.31 o 
   3 -17   3    14672.23    14015.29    284.08 o 
   4 -17   3      371.50      358.93     62.40 o 
   5 -17   3    16339.55    15808.99    306.19 o 
   6 -17   3       66.21       69.84     46.25 o 
   7 -17   3    14264.31    14618.43    304.52 o 
   8 -17   3      946.75      866.75    113.15 o 
   9 -17   3     3329.93     2860.80    178.34 o 
  10 -17   3       10.51       63.06     72.63 o 
  11 -17   3    25866.71    26199.33    548.02 o 
  12 -17   3     1005.09      975.15    111.47 o 
  13 -17   3     8617.28     8539.27    283.09 o 
  14 -17   3      205.88      150.44    113.61 o 
  15 -17   3     9435.75    10072.67    320.46 o 
  16 -17   3       66.18      -30.38     85.65 o 
  17 -17   3     3150.95     2750.07    195.14 o 
 -13 -16   3       94.12      150.70    133.56 o 
 -12 -16   3     1968.83     1515.92    230.76 o 
 -11 -16   3       16.10     -105.61    100.02 o 
 -10 -16   3       18.19      -25.96    107.08 o 
  -9 -16   3       32.51      127.53    108.10 o 
  -8 -16   3      936.14      699.83     92.72 o 
  -7 -16   3       41.38      -65.62     61.35 o 
  -6 -16   3     1223.40      884.57    128.82 o 
  -5 -16   3      979.27     1038.69    101.91 o 
  -4 -16   3    24880.50    25779.01    472.38 o 
  -3 -16   3     1116.87     1138.85    100.53 o 
  -2 -16   3     5771.66     6148.65    170.63 o 
  -1 -16   3     9114.85     9321.29    190.40 o 
   0 -16   3     4297.98     3976.30    124.82 o 
   1 -16   3     2300.68     1920.90     92.54 o 
   2 -16   3     4495.23     4647.44    129.95 o 
   3 -16   3     7159.93     7107.48    187.31 o 
   4 -16   3     3694.88     3520.87    133.91 o 
   5 -16   3      886.38      713.66     72.03 o 
   6 -16   3      111.81      119.32     43.80 o 
   7 -16   3      113.20       -8.31     53.56 o 
   8 -16   3      224.74      249.60     73.09 o 
   9 -16   3      366.08      434.88     86.04 o 
  10 -16   3      379.84      224.60     67.88 o 
  11 -16   3    10311.84    10353.05    304.68 o 
  12 -16   3     1225.25     1307.83    121.15 o 
  13 -16   3     2422.42     2011.19    141.09 o 
  14 -16   3     5889.42     6574.23    275.17 o 
  15 -16   3     1530.13     1224.57    192.61 o 
  16 -16   3       93.77      -53.38     79.77 o 
  17 -16   3     3428.17     3214.62    197.39 o 
  18 -16   3      166.53      105.97     84.64 o 
 -14 -15   3       70.36       48.66    122.28 o 
 -13 -15   3      874.11     1386.47    193.84 o 
 -12 -15   3      350.51      141.82    136.26 o 
 -11 -15   3       74.11      134.64    115.93 o 
 -10 -15   3     7076.11     8003.63    360.01 o 
  -9 -15   3       44.00       59.31    109.45 o 
  -8 -15   3     6115.00     5822.54    204.71 o 
  -7 -15   3      360.63      188.61     64.42 o 
  -6 -15   3      118.68       27.09     50.22 o 
  -5 -15   3      214.71      294.72     58.68 o 
  -4 -15   3     6793.06     7401.51    198.18 o 
  -3 -15   3      230.10      163.24     51.54 o 
  -2 -15   3     5542.64     5166.17    141.79 o 
  -1 -15   3      912.79      812.53     66.33 o 
   0 -15   3     3736.52     3506.39    115.76 o 
   1 -15   3     2866.93     2927.05    107.95 o 
   2 -15   3    19101.58    19909.01    288.08 o 
   3 -15   3    31752.47    33823.41    486.02 o 
   4 -15   3     1429.89     1304.76     87.33 o 
   5 -15   3     4854.08     4824.53    148.58 o 
   6 -15   3      110.47       55.72     38.33 o 
   7 -15   3       17.21        4.84     52.50 o 
   8 -15   3      507.23      386.80     77.68 o 
   9 -15   3     3576.77     3222.52    143.79 o 
  10 -15   3        0.14      -43.85     67.88 o 
  11 -15   3    18281.72    19384.87    436.81 o 
  12 -15   3      347.86      359.15     74.90 o 
  13 -15   3    10680.17    10587.51    268.32 o 
  14 -15   3       54.16       42.48    106.91 o 
  15 -15   3     2237.53     1953.18    158.79 o 
  16 -15   3     1515.95     1501.88    149.90 o 
  17 -15   3     2760.04     2373.55    178.83 o 
  18 -15   3      367.88      317.49     98.15 o 
 -15 -14   3     1308.79     2698.34    252.71 o 
 -14 -14   3      371.68      246.63    130.16 o 
 -13 -14   3       49.28       45.93    113.48 o 
 -12 -14   3     2720.64     2414.17    223.49 o 
 -11 -14   3       72.66       21.84    102.76 o 
 -10 -14   3     9132.89     9149.00    375.69 o 
  -9 -14   3      174.50      594.66    192.14 o 
  -8 -14   3      107.69      -40.49     52.12 o 
  -7 -14   3       77.94       39.46     54.54 o 
  -6 -14   3     1521.14     1347.70     91.91 o 
  -5 -14   3      709.38      615.17     66.90 o 
  -4 -14   3      780.15      762.17     70.89 o 
  -3 -14   3     2700.57     2316.33    207.10 o 
  -2 -14   3     3432.96     3612.38    106.55 o 
  -1 -14   3    14008.44    14332.02    253.31 o 
   0 -14   3       50.20        6.21     32.85 o 
   1 -14   3    12308.94    12477.62    270.11 o 
   2 -14   3       52.06       53.07     36.31 o 
   3 -14   3    24709.47    24137.71    417.62 o 
   4 -14   3      787.98      727.50     71.57 o 
   5 -14   3    22975.21    24207.61    374.77 o 
   6 -14   3      597.37      458.49     60.23 o 
   7 -14   3     3636.37     3422.76    147.94 o 
   8 -14   3       60.70       -5.31     93.28 o 
   9 -14   3    11951.76    11906.73    260.25 o 
  10 -14   3      277.27      190.74     84.60 o 
  11 -14   3    27335.86    28124.68    456.70 o 
  12 -14   3     1089.08     1151.78    142.09 o 
  13 -14   3     3528.18     3230.81    180.12 o 
  14 -14   3     1334.38     1282.81    108.67 o 
  15 -14   3      258.07       99.95     78.67 o 
  16 -14   3     1600.63     1207.70    132.86 o 
  17 -14   3    15004.52    15528.70    395.04 o 
  18 -14   3     3402.43     2830.61    191.56 o 
  19 -14   3      247.79      116.17     86.87 o 
 -16 -13   3      335.39      244.97    143.70 o 
 -15 -13   3       48.58      206.68    128.91 o 
 -14 -13   3        1.08      108.85    309.54 o 
 -13 -13   3     1288.91     1977.77    174.58 o 
 -12 -13   3      569.56      479.87    122.74 o 
 -11 -13   3       91.54      -59.03     76.01 o 
 -10 -13   3     6417.38     5891.27    240.52 o 
  -9 -13   3      141.81      442.80    106.75 o 
  -8 -13   3     8879.86     9191.53    212.60 o 
  -7 -13   3       31.90      -32.94     38.24 o 
  -6 -13   3     1700.79     1853.70     94.59 o 
  -5 -13   3       19.88      -38.63     32.90 o 
  -4 -13   3     3798.16     3490.07    133.65 o 
  -3 -13   3      590.92      590.94     61.11 o 
  -2 -13   3    11685.40    10418.16    191.85 o 
  -1 -13   3     9413.13     9110.20    167.86 o 
   0 -13   3     3530.34     3208.18     96.51 o 
   1 -13   3    19623.46    19601.55    252.01 o 
   2 -13   3    22584.26    22214.48    325.02 o 
   3 -13   3     3394.27     3207.21    125.69 o 
   4 -13   3      635.07      466.63     57.75 o 
   5 -13   3    63364.40    64126.02    784.31 o 
   6 -13   3      104.27       27.41     33.75 o 
   7 -13   3    14363.85    15361.51    393.47 o 
   8 -13   3      294.27      200.80     53.72 o 
   9 -13   3        0.66      269.10     87.91 o 
  10 -13   3      362.51      281.17     59.58 o 
  11 -13   3     4639.55     4713.20    160.81 o 
  12 -13   3       10.28      -51.21     41.16 o 
  13 -13   3       34.24        8.68     45.65 o 
  14 -13   3       26.17       25.11     56.65 o 
  15 -13   3       20.56      -69.41     62.26 o 
  16 -13   3     2414.59     2131.14    159.66 o 
  17 -13   3      160.14      479.46    106.11 o 
  18 -13   3     3409.49     3991.26    282.75 o 
  19 -13   3        5.34       73.04    104.93 o 
 -16 -12   3     1383.11     1191.02    290.58 o 
 -15 -12   3      554.85      880.73    127.97 o 
 -14 -12   3     3880.45     3623.83    221.41 o 
 -13 -12   3      124.53       46.91     82.16 o 
 -12 -12   3     1569.75     1176.14    133.04 o 
 -11 -12   3      424.71      250.95     97.92 o 
 -10 -12   3    26262.16    25949.58    512.43 o 
  -9 -12   3     1505.53     1977.17    116.69 o 
  -8 -12   3      646.27      526.78     62.60 o 
  -7 -12   3     3544.44     3709.08    116.42 o 
  -6 -12   3    19669.95    19276.79    286.33 o 
  -5 -12   3     1624.13     2002.56     89.21 o 
  -4 -12   3    26995.97    26660.49    393.87 o 
  -3 -12   3    15467.24    15941.53    277.79 o 
  -2 -12   3    27816.54    26387.89    412.20 o 
  -1 -12   3     6407.72     7407.43    125.42 o 
   0 -12   3      182.89      209.11     29.10 o 
   1 -12   3     1471.64     1202.78     59.05 o 
   2 -12   3     5378.16     5721.98    110.85 o 
   3 -12   3    20993.94    21598.70    347.95 o 
   4 -12   3     5088.52     5066.06    146.14 o 
   5 -12   3    10078.89    11445.16    232.95 o 
   6 -12   3     1786.24     1799.56     91.37 o 
   7 -12   3     8808.84     8975.60    228.46 o 
   8 -12   3     3633.41     3561.69    148.30 o 
   9 -12   3    63702.23    64453.07    803.59 o 
  10 -12   3      870.97      824.19     85.22 o 
  11 -12   3      325.66      400.60     63.36 o 
  12 -12   3     4435.96     4010.49    146.94 o 
  13 -12   3       10.32      -27.69     41.94 o 
  14 -12   3      523.79      570.55     84.68 o 
  15 -12   3      618.35      508.84     84.86 o 
  16 -12   3     7327.71     6849.43    317.49 o 
  17 -12   3     9261.24     8665.77    279.97 o 
  18 -12   3      987.10      925.31    119.13 o 
  19 -12   3      476.15      130.15     90.73 o 
 -17 -11   3       16.35      -59.09     93.42 o 
 -16 -11   3     3309.64     3213.44    212.62 o 
 -15 -11   3      997.19     1492.99    191.94 o 
 -14 -11   3      150.59      195.73     91.27 o 
 -13 -11   3      465.20      588.94    107.56 o 
 -12 -11   3      383.87      196.89     88.32 o 
 -11 -11   3      811.27      935.23    115.74 o 
 -10 -11   3       81.33       27.33     79.39 o 
  -9 -11   3      988.37     1315.32     85.87 o 
  -8 -11   3       29.35      -52.45     36.25 o 
  -7 -11   3     1448.04     1440.35     80.27 o 
  -6 -11   3     1786.24     1747.75    114.04 o 
  -5 -11   3     2694.14     2694.87     97.52 o 
  -4 -11   3     9225.84     9016.46    189.64 o 
  -3 -11   3    44774.56    44703.15    665.81 o 
  -2 -11   3    10346.91     9564.68    167.34 o 
  -1 -11   3     2459.90     2062.31     64.17 o 
   0 -11   3     3318.41     3348.49     84.02 o 
   1 -11   3     5065.78     5071.41    101.41 o 
   2 -11   3      667.40      696.41     41.26 o 
   3 -11   3    20120.45    20575.87    340.79 o 
   4 -11   3      178.97      169.56     48.30 o 
   5 -11   3   110646.48   114581.27   1479.77 o 
   6 -11   3        3.84      -47.28     37.22 o 
   7 -11   3    13693.51    14656.26    292.58 o 
   8 -11   3      378.20      350.16     93.21 o 
   9 -11   3      134.51      294.41     54.34 o 
  10 -11   3     3941.81     3724.21    161.20 o 
  11 -11   3    33706.86    35101.49    502.65 o 
  12 -11   3     1538.35     1359.07     97.81 o 
  13 -11   3       38.60       -8.92     42.78 o 
  14 -11   3     1988.70     1960.68    208.25 o 
  15 -11   3     1532.83     1324.65    115.15 o 
  16 -11   3      772.14      440.93     89.89 o 
  17 -11   3     3789.53     3966.71    192.71 o 
  18 -11   3      363.27      504.95     95.39 o 
  19 -11   3       32.98      106.96     83.61 o 
  20 -11   3     2195.04     2470.58    288.81 o 
 -17 -10   3       75.87       73.59     92.36 o 
 -16 -10   3      240.15      226.46    100.79 o 
 -15 -10   3      515.46     1073.96    168.97 o 
 -14 -10   3     8127.92     8598.55    400.02 o 
 -13 -10   3      238.69      110.59     82.63 o 
 -12 -10   3      191.82      -86.52     70.80 o 
 -11 -10   3       21.28     -115.52     57.76 o 
 -10 -10   3     4709.34     4609.22    193.28 o 
  -9 -10   3       38.35       14.67     40.85 o 
  -8 -10   3     2807.44     2204.53    104.91 o 
  -7 -10   3     3703.63     4093.98    162.98 o 
  -6 -10   3    23373.20    23502.17    312.64 o 
  -5 -10   3     1911.86     2105.00     89.07 o 
  -4 -10   3    21313.03    20279.49    275.30 o 
  -3 -10   3      497.86      790.22     52.22 o 
  -2 -10   3    11838.82    11814.00    183.34 o 
  -1 -10   3    21618.77    21938.49    253.94 o 
   0 -10   3     6579.83     5833.39    106.33 o 
   1 -10   3     3264.64     3665.47     81.14 o 
   2 -10   3     2276.06     2430.44    115.52 o 
   3 -10   3       10.45       10.58     40.40 o 
   4 -10   3     2366.92     2044.78    100.09 o 
   5 -10   3    24749.29    25156.62    358.48 o 
   6 -10   3      232.05      284.41     70.02 o 
   7 -10   3      151.08      138.96     38.34 o 
   8 -10   3     2244.17     2329.99    359.20 o 
   9 -10   3     9674.38     9381.17    310.77 o 
  10 -10   3      249.37      242.30     50.10 o 
  11 -10   3    12287.53    12677.73    260.02 o 
  12 -10   3    10042.17    10689.48    276.28 o 
  13 -10   3     4004.84     3979.53    157.67 o 
  14 -10   3     2407.89     2153.92    131.15 o 
  15 -10   3     4735.71     5231.16    192.60 o 
  16 -10   3     2382.53     2424.74    148.56 o 
  17 -10   3      148.78      133.65     75.35 o 
  18 -10   3     2369.50     2059.81    151.98 o 
  19 -10   3       12.93       13.20     78.10 o 
  20 -10   3       29.61       -7.07     90.88 o 
 -18  -9   3     1034.48      852.68    271.29 o 
 -17  -9   3      197.82      226.31    100.83 o 
 -16  -9   3     9636.63     8997.24    310.92 o 
 -15  -9   3      261.66      750.77    133.36 o 
 -14  -9   3     5842.30     5336.95    229.12 o 
 -13  -9   3       17.71       21.32     68.67 o 
 -12  -9   3      220.24      185.67     75.32 o 
 -11  -9   3     1135.70     1334.02    123.26 o 
 -10  -9   3     3081.33     3006.27    157.08 o 
  -9  -9   3     2249.81     2316.84     98.34 o 
  -8  -9   3    26679.47    26184.11    381.64 o 
  -7  -9   3     1968.64     2362.96     87.06 o 
  -6  -9   3     3910.94     3651.51    110.12 o 
  -5  -9   3    15919.98    16877.72    217.37 o 
  -4  -9   3    16245.16    14823.66    285.60 o 
  -3  -9   3    49073.31    49187.32    532.43 o 
  -2  -9   3     2217.61     2304.14     84.95 o 
  -1  -9   3        4.68      -20.67     21.70 o 
   0  -9   3    11500.36    10730.08    191.04 o 
   1  -9   3    57152.73    58897.76    831.40 o 
   2  -9   3     1560.20     1506.93    138.31 o 
   3  -9   3    42841.75    43730.07    618.98 o 
   4  -9   3      719.29      614.25     50.41 o 
   5  -9   3    27049.81    28114.36    428.10 o 
   6  -9   3       30.95       24.26     26.44 o 
   7  -9   3     2905.90     2754.72     92.90 o 
   8  -9   3      591.95      599.49    100.77 o 
   9  -9   3      564.61      536.23     89.93 o 
  10  -9   3    11001.36    11501.71    348.15 o 
  11  -9   3    22107.91    22858.61    354.73 o 
  12  -9   3     3118.26     3536.03    128.62 o 
  13  -9   3       41.61        3.66     45.31 o 
  14  -9   3       72.60      -13.53     53.07 o 
  15  -9   3     1031.66      884.18     94.28 o 
  16  -9   3      148.01        5.20     61.97 o 
  17  -9   3     3604.85     4125.92    188.07 o 
  18  -9   3     2190.95     2267.73    180.89 o 
  19  -9   3        7.32      130.70     93.08 o 
  20  -9   3      213.07      109.49     93.17 o 
 -18  -8   3     2253.95     1967.30    173.55 o 
 -17  -8   3      407.71      484.18    149.01 o 
 -16  -8   3     4120.22     3780.45    263.19 o 
 -15  -8   3      370.21     1334.94    148.83 o 
 -14  -8   3     1903.98     2117.24    157.69 o 
 -13  -8   3      194.37      204.72     76.75 o 
 -12  -8   3    22939.93    22967.05    538.30 o 
 -11  -8   3     1265.98     1190.95    109.15 o 
 -10  -8   3    15732.61    15668.24    517.67 o 
  -9  -8   3     7838.45     7701.56    225.96 o 
  -8  -8   3      411.07      170.94     36.50 o 
  -7  -8   3     4894.93     5053.45    114.89 o 
  -6  -8   3       30.67       11.96     21.16 o 
  -5  -8   3       53.50       12.28     22.12 o 
  -4  -8   3    10024.85     9363.84    295.87 o 
  -3  -8   3        9.25       35.21     17.04 o 
  -2  -8   3     4827.86     4151.47     90.33 o 
  -1  -8   3    87527.39    87627.30    976.68 o 
   0  -8   3      130.53       50.45     32.05 o 
   1  -8   3    12968.35    12137.64    308.63 o 
   2  -8   3       25.91        9.96     21.68 o 
   3  -8   3    32404.40    32786.27    478.06 o 
   4  -8   3       67.02       95.20     32.15 o 
   5  -8   3    29485.48    31341.26    453.61 o 
   6  -8   3      844.19      612.36     48.14 o 
   7  -8   3    13117.24    13882.39    353.75 o 
   8  -8   3      743.19      634.74     92.90 o 
   9  -8   3     2849.98     2903.98    159.93 o 
  10  -8   3      268.02      279.58     73.75 o 
  11  -8   3    37208.03    39160.94    783.05 o 
  12  -8   3    10039.94    10284.13    241.40 o 
  13  -8   3      899.92      753.45     79.69 o 
  14  -8   3    16334.85    17080.59    350.09 o 
  15  -8   3     1208.34      834.64     93.18 o 
  16  -8   3     3940.27     3692.53    169.70 o 
  17  -8   3     2121.89     1862.30    194.59 o 
  18  -8   3     5975.90     6121.10    263.71 o 
  19  -8   3      133.31       57.67     80.10 o 
  20  -8   3      679.99      387.13    116.63 o 
 -19  -7   3      564.74      744.89    185.00 o 
 -18  -7   3       37.52       19.51     82.63 o 
 -17  -7   3        0.55     -159.52     79.76 o 
 -16  -7   3     3281.90     2929.90    191.12 o 
 -15  -7   3        0.26        6.68     72.83 o 
 -14  -7   3     7038.04     6535.15    235.43 o 
 -13  -7   3      361.32      478.33     88.92 o 
 -12  -7   3      600.16      771.99    100.75 o 
 -11  -7   3      261.14      462.90     78.70 o 
 -10  -7   3     2708.89     2398.63    156.89 o 
  -9  -7   3     1684.52     1520.48    106.28 o 
  -8  -7   3    22626.25    22106.88    282.59 o 
  -7  -7   3        8.27       14.18     22.67 o 
  -6  -7   3     2000.03     1733.87     67.28 o 
  -5  -7   3       82.17       93.76     24.36 o 
  -4  -7   3     2080.11     1911.97     83.77 o 
  -3  -7   3     3282.97     2611.28     59.00 o 
  -2  -7   3    10382.88     9490.75    129.43 o 
  -1  -7   3    27221.09    25970.55    453.33 o 
   0  -7   3    13839.83    12334.79    190.14 o 
   1  -7   3    32370.36    34021.71    629.31 o 
   2  -7   3       14.09       -7.66     41.26 o 
   4  -7   3       37.15       21.29     31.32 o 
   5  -7   3    40068.00    41365.57    745.67 o 
   6  -7   3     7854.27     6411.56    609.50 o 
   7  -7   3      499.95      757.87     76.60 o 
   8  -7   3     2697.46     2723.37    143.98 o 
   9  -7   3     4699.56     4606.93    226.24 o 
  10  -7   3     3771.07     3669.63    196.52 o 
  11  -7   3        0.46      134.55     64.22 o 
  12  -7   3     5417.52     5216.51    162.84 o 
  13  -7   3      329.71      331.94     59.12 o 
  14  -7   3      226.00      216.10    109.39 o 
  15  -7   3      119.53      192.60     61.84 o 
  16  -7   3     1870.30     1422.49    137.05 o 
  17  -7   3        0.99      187.42     93.50 o 
  18  -7   3     7970.09     8064.56    349.67 o 
  19  -7   3      110.49        4.10    114.83 o 
  20  -7   3      294.90       56.38     98.67 o 
 -19  -6   3      117.67      507.73    358.90 o 
 -18  -6   3      523.39      332.64    261.30 o 
 -17  -6   3       77.82      -62.65     83.05 o 
 -16  -6   3     2291.58     1730.94    148.62 o 
 -15  -6   3      255.46      459.23     94.53 o 
 -14  -6   3     3317.20     3440.05    191.59 o 
 -13  -6   3      595.46      718.37     99.73 o 
 -12  -6   3    56681.67    56124.95    860.49 o 
 -11  -6   3     1706.69     1993.73    152.89 o 
 -10  -6   3    16999.98    16930.85    342.03 o 
  -9  -6   3     5529.04     5691.41    233.24 o 
  -8  -6   3    13646.65    12797.33    184.39 o 
  -7  -6   3     3599.38     4111.90     95.10 o 
  -6  -6   3    32805.75    30815.70    376.28 o 
  -5  -6   3    21356.19    22378.05    270.70 o 
  -4  -6   3     2273.76     1855.65     62.37 o 
  -3  -6   3    23034.42    26287.65    271.00 o 
  -2  -6   3    44042.52    39498.80    644.74 o 
  -1  -6   3    83235.27    87433.39    940.03 o 
   0  -6   3      256.74      162.79     24.42 o 
   1  -6   3    69278.86    73683.41   1033.63 o 
   2  -6   3      247.67      286.01     65.09 o 
   4  -6   3      665.47      -15.56     31.81 o 
   5  -6   3      576.48     1160.35     71.55 o 
   6  -6   3     7886.30     8326.66    200.80 o 
   7  -6   3    49818.48    48474.47    909.81 o 
   8  -6   3        5.37       12.84     26.40 o 
   9  -6   3     5213.86     5232.65    193.73 o 
  10  -6   3     2117.73     2120.63    167.60 o 
  11  -6   3    10649.54     9783.08    433.77 o 
  12  -6   3     3643.41     3147.43    193.46 o 
  13  -6   3      351.15      315.89     59.40 o 
  14  -6   3    16081.06    17067.02    340.33 o 
  15  -6   3      267.41      101.03     52.21 o 
  16  -6   3     9879.35    10534.19    316.43 o 
  17  -6   3     1383.32     1684.26    150.50 o 
  18  -6   3       11.39     -154.14     77.07 o 
  19  -6   3      119.43       45.39     83.87 o 
  20  -6   3     2956.85     2587.86    203.13 o 
 -19  -5   3       28.55      -62.41     92.48 o 
 -18  -5   3     6604.53     6616.58    323.57 o 
 -17  -5   3       89.92        2.41     96.87 o 
 -16  -5   3        4.31     -124.64     62.32 o 
 -15  -5   3      926.89     1045.05    116.94 o 
 -14  -5   3      746.35      574.75    116.70 o 
 -13  -5   3      304.58     1001.76    126.45 o 
 -12  -5   3       48.17     -127.61     84.06 o 
 -11  -5   3     3240.07     3013.35    147.30 o 
 -10  -5   3     1177.91     1077.14     93.41 o 
  -9  -5   3    17740.01    17604.55    386.20 o 
  -8  -5   3     1589.50     1183.14     63.43 o 
  -7  -5   3    25068.65    27270.95    315.29 o 
  -6  -5   3     6109.79     5180.38    115.41 o 
  -5  -5   3    80378.61    79028.01   1022.06 o 
  -4  -5   3    13854.70    11389.40    177.86 o 
  -3  -5   3   155339.86   160008.41   1644.48 o 
  -2  -5   3    16971.82    14497.57    202.40 o 
  -1  -5   3   101987.76   105979.90   1114.89 o 
   0  -5   3     1687.31     1370.45     64.83 o 
   1  -5   3    49056.60    51290.90   1172.58 o 
   3  -5   3    16941.44    20793.70    549.54 o 
   4  -5   3     7369.92     6026.85    142.12 o 
   5  -5   3   165051.86   171119.19   2488.33 o 
   6  -5   3     1858.69     1716.60     69.75 o 
   7  -5   3     1254.71     1303.89     92.10 o 
   8  -5   3     4102.47     4243.09    141.76 o 
   9  -5   3      452.14      381.73     58.16 o 
  10  -5   3     6470.03     6589.63    325.46 o 
  11  -5   3     8641.80     9509.75    412.21 o 
  12  -5   3       22.80       61.93     89.45 o 
  13  -5   3     2126.52     1977.58    163.19 o 
  14  -5   3      109.39       64.03     46.77 o 
  15  -5   3      238.92      389.39     79.36 o 
  16  -5   3     2184.10     1982.32    158.00 o 
  17  -5   3     1480.49     1774.58    156.64 o 
  18  -5   3     9678.57     9657.96    462.47 o 
  19  -5   3       45.61     -141.61     72.61 o 
  20  -5   3     2163.58     1992.76    181.16 o 
 -20  -4   3     8574.45     9618.22    406.61 o 
 -19  -4   3       98.61      129.79    104.92 o 
 -18  -4   3      128.26      -22.78    151.18 o 
 -17  -4   3       94.64      356.77    113.31 o 
 -16  -4   3     1205.60     1057.81    118.67 o 
 -15  -4   3       16.06      365.04     96.28 o 
 -14  -4   3    34966.32    34291.02   1218.15 o 
 -13  -4   3      514.61      492.50     86.60 o 
 -12  -4   3     8068.10     7631.59    222.31 o 
 -11  -4   3     1306.98     1034.91     92.03 o 
 -10  -4   3      563.31      424.52     67.97 o 
  -9  -4   3       15.53      -23.16     33.49 o 
  -8  -4   3     6484.22     5934.15    124.78 o 
  -7  -4   3    11964.06    11986.13    145.38 o 
  -6  -4   3    37179.98    33184.45    499.53 o 
  -5  -4   3    20830.53    20125.83    277.46 o 
  -4  -4   3     1152.08      932.60     55.11 o 
  -3  -4   3     8288.69     9736.57    215.81 o 
  -2  -4   3     4375.02     4008.33    119.56 o 
  -1  -4   3        7.67       75.11     17.53 o 
   0  -4   3        2.11      -40.53     20.26 o 
   2  -4   3      878.09      859.20     58.62 o 
   3  -4   3      833.21      481.99     31.50 o 
   4  -4   3    12975.48    11081.18    203.05 o 
   5  -4   3     1942.80     2310.13     77.55 o 
   6  -4   3    11822.22    11002.42    182.28 o 
   7  -4   3    12921.30    12999.78    189.02 o 
   8  -4   3     5219.62     5016.86    107.37 o 
   9  -4   3    12341.40    12762.45    233.77 o 
  10  -4   3       14.00       -9.75     54.95 o 
  11  -4   3     3909.99     3917.22    254.27 o 
  12  -4   3    65676.37    66113.34    892.31 o 
  13  -4   3     1895.56     1636.21    107.86 o 
  14  -4   3      434.04      490.75     67.10 o 
  15  -4   3       63.10       -6.86     54.60 o 
  16  -4   3     6413.15     6699.39    248.05 o 
  17  -4   3      245.31      297.11     90.03 o 
  18  -4   3     7064.25     7351.67    287.05 o 
  19  -4   3        8.39     -144.44     72.22 o 
  20  -4   3     4784.42     4281.09    236.84 o 
 -20  -3   3     1426.05     1071.19    173.26 o 
 -19  -3   3       57.32     -124.81     83.89 o 
 -18  -3   3    17444.56    19640.92    702.94 o 
 -17  -3   3       23.53      169.98    117.86 o 
 -16  -3   3      264.50      271.65     97.82 o 
 -15  -3   3        0.49      120.07     83.48 o 
 -14  -3   3    13468.82    13193.68    395.10 o 
 -13  -3   3      385.91      383.37     75.01 o 
 -12  -3   3    21259.68    19486.97    375.43 o 
 -11  -3   3     3602.75     3970.80    153.02 o 
 -10  -3   3     1128.69      974.65     82.80 o 
  -9  -3   3     8302.38     8698.67    204.55 o 
  -8  -3   3      511.03      557.39     39.43 o 
  -7  -3   3      470.73      416.53     38.21 o 
  -6  -3   3    54727.77    49972.73    518.74 o 
  -5  -3   3   120298.93   124955.88   1509.35 o 
  -4  -3   3     8609.81     8155.37    151.33 o 
  -3  -3   3    72950.50    73611.80   1192.93 o 
  -2  -3   3     4430.91     3866.48    111.03 o 
  -1  -3   3     7843.78     6743.35    152.03 o 
   0  -3   3     3292.30     2627.02     79.07 o 
   2  -3   3      272.37      222.11     36.24 o 
   3  -3   3       94.65      240.57     22.82 o 
   4  -3   3    10870.19     9515.63    245.99 o 
   5  -3   3    80435.50    83149.76    863.56 o 
   6  -3   3      261.34      226.63     24.23 o 
   7  -3   3     2876.88     2821.85     79.00 o 
   8  -3   3     8289.73     8267.26    172.70 o 
   9  -3   3     1303.85     1569.73     73.87 o 
  10  -3   3     1815.45     1781.42     97.12 o 
  11  -3   3     7208.45     7514.27    346.94 o 
  12  -3   3     6613.84     6345.15    302.24 o 
  13  -3   3     1584.09     1555.34    107.71 o 
  14  -3   3      616.10      506.76     80.69 o 
  15  -3   3      505.59      382.77     79.85 o 
  16  -3   3        2.55     -103.76     51.88 o 
  17  -3   3       61.90      370.74     89.14 o 
  18  -3   3        0.90     -160.43     80.21 o 
  19  -3   3       25.53     -155.31     77.65 o 
  20  -3   3     5311.47     6564.63    288.63 o 
 -20  -2   3     2173.02     2269.16    224.22 o 
 -19  -2   3      134.73       95.58     95.70 o 
 -18  -2   3    12571.34    12034.04    791.36 o 
 -17  -2   3      395.94      542.94    121.61 o 
 -16  -2   3     8670.17     8848.52    329.93 o 
 -15  -2   3     3063.58     3016.14    205.61 o 
 -14  -2   3    17995.83    17621.47    461.81 o 
 -13  -2   3      253.85      287.41     78.80 o 
 -12  -2   3     5909.62     5478.87    298.75 o 
 -11  -2   3    22140.65    23623.24    409.24 o 
 -10  -2   3      844.08      620.86     67.43 o 
  -9  -2   3    11494.96    12244.78    245.41 o 
  -8  -2   3     4699.24     4090.25    127.40 o 
  -7  -2   3    87552.84    91040.82    989.45 o 
  -6  -2   3     2647.27     2088.70    155.79 o 
  -5  -2   3     1768.29     1501.28     55.21 o 
  -4  -2   3    21749.27    20162.46    247.83 o 
  -3  -2   3     3882.20     3887.27    109.69 o 
  -2  -2   3       74.61      -17.55     17.04 o 
  -1  -2   3    15635.00    17864.90    305.92 o 
   0  -2   3       24.48       57.01     19.47 o 
   1  -2   3    81977.28    88367.87   1065.59 o 
   2  -2   3     2021.33     1442.50     64.59 o 
   3  -2   3     5800.37     6084.49    146.65 o 
   4  -2   3    16505.42    14584.58    347.46 o 
   5  -2   3    23179.67    25018.54    336.21 o 
   6  -2   3     2048.17     2119.27     56.91 o 
   7  -2   3     8282.49     8161.81    131.20 o 
   8  -2   3     3581.87     3202.93     88.96 o 
   9  -2   3     7222.99     6891.72    145.45 o 
  10  -2   3     1634.25     1740.93    156.70 o 
  11  -2   3    27598.84    29287.63    815.19 o 
  12  -2   3    48278.79    49536.32    698.67 o 
  13  -2   3     1144.29      962.54    174.23 o 
  14  -2   3     2413.21     2341.56    142.99 o 
  15  -2   3     2514.48     2102.04    149.51 o 
  16  -2   3      111.90       13.45    142.00 o 
  17  -2   3     1344.43     1342.58    138.97 o 
  18  -2   3     7729.11     7817.05    304.10 o 
  19  -2   3     1295.09     1755.12    173.41 o 
  20  -2   3      272.82      282.84    108.86 o 
 -20  -1   3     5797.36     6411.28    321.81 o 
 -19  -1   3      658.81      988.21    151.79 o 
 -18  -1   3     9140.56     8830.79    409.28 o 
 -17  -1   3      257.04      379.59    169.27 o 
 -16  -1   3        0.96      -61.85     71.49 o 
 -15  -1   3      438.67      457.48    108.59 o 
 -14  -1   3    12904.15    12928.51    437.42 o 
 -13  -1   3      383.46      508.44     61.91 o 
 -12  -1   3    14315.53    13376.24    263.31 o 
 -11  -1   3     1991.18     1861.74    111.73 o 
 -10  -1   3     9372.48     8586.11    203.51 o 
  -9  -1   3     3732.16     3194.26    115.79 o 
  -8  -1   3    56245.34    51568.09    725.84 o 
  -7  -1   3     3452.17     3211.29     86.55 o 
  -6  -1   3    11686.87    10541.30    215.17 o 
  -5  -1   3     5716.14     5968.26    117.72 o 
  -4  -1   3      751.41      756.39     42.55 o 
  -3  -1   3     2914.05     3554.06    118.81 o 
  -2  -1   3      125.01      179.69     19.87 o 
  -1  -1   3   164555.72   177957.47   3776.15 o 
   0  -1   3     2034.21     1702.03     64.55 o 
   1  -1   3    71812.76    79984.39    962.93 o 
   2  -1   3     6284.41     4454.96    110.90 o 
   3  -1   3     2247.86     2197.54     65.02 o 
   4  -1   3     1739.49     1411.20     96.41 o 
   5  -1   3      310.81      276.85     34.86 o 
   6  -1   3    24890.74    23023.45    277.32 o 
   7  -1   3     2109.38     2067.56     57.75 o 
   8  -1   3    15872.35    15784.20    210.10 o 
  12  -1   3    21412.82    21688.24    452.84 o 
  13  -1   3     1645.09     1610.35    133.80 o 
  14  -1   3     1618.05     1530.90    131.18 o 
  15  -1   3       68.53      -49.25     60.21 o 
  16  -1   3     1464.81     1167.83    128.90 o 
  17  -1   3        8.53       39.14     69.76 o 
  18  -1   3    16194.48    16294.97    454.89 o 
  19  -1   3      691.23     1403.30    168.08 o 
  20  -1   3     2260.68     2095.73    188.67 o 
 -21   0   3        5.17     -126.99     97.04 o 
 -20   0   3     5622.01     6241.16    317.17 o 
 -19   0   3      235.04      338.52    120.09 o 
 -18   0   3     8932.18     7958.16    557.20 o 
 -17   0   3      847.51      969.66    139.87 o 
 -16   0   3       12.84      -59.84     66.57 o 
 -15   0   3      543.42      373.73     99.11 o 
 -14   0   3     1409.84     1337.28    111.17 o 
 -13   0   3       41.99      -51.41     55.00 o 
 -12   0   3    58904.46    58720.86    722.33 o 
 -11   0   3    37055.62    37846.75    494.63 o 
 -10   0   3     1246.14     1210.86     83.18 o 
  -9   0   3    13650.04    12653.48    198.91 o 
  -8   0   3     1962.31     1439.52     75.24 o 
  -7   0   3     7422.83     7315.25    145.32 o 
  -6   0   3    16431.18    15901.60    301.21 o 
  -5   0   3    47569.10    47576.27    608.27 o 
  -4   0   3     2921.69     2844.86     75.32 o 
  -3   0   3     9370.91    10687.35    275.82 o 
  -2   0   3     1420.41     1280.89    100.96 o 
  -1   0   3    15706.34    16049.44    377.71 o 
   0   0   3     3476.63     2970.44     78.11 o 
   1   0   3    78669.84    86492.55   1178.16 o 
   2   0   3     1621.83      954.51     35.54 o 
   3   0   3    12421.14    14164.55    170.87 o 
   4   0   3    13648.59    12499.39    158.43 o 
   5   0   3     3348.32     3370.45     57.14 o 
   6   0   3    24218.61    22842.21    314.13 o 
   7   0   3    43568.17    43923.08    565.34 o 
   8   0   3     7865.64     7611.85    307.81 o 
   9   0   3        9.54       56.69     43.95 o 
  12   0   3        3.64      -20.35     42.99 o 
  13   0   3       23.91       -3.78     51.65 o 
  14   0   3    16241.00    15982.92    400.90 o 
  15   0   3      479.75      530.10    102.01 o 
  16   0   3     2518.40     1637.94    243.81 o 
  17   0   3        5.78      493.87    103.13 o 
  18   0   3      718.68      309.01    116.00 o 
  19   0   3      300.07      258.08    104.02 o 
  20   0   3     1194.49     1094.40    149.29 o 
 -21   1   3        6.36      124.25    114.87 o 
 -20   1   3     1049.71     1129.10    171.59 o 
 -19   1   3       18.76       41.31     95.14 o 
 -18   1   3       15.96     -235.47    117.73 o 
 -17   1   3     2171.75     2270.87    195.68 o 
 -16   1   3       31.95     -102.26     69.96 o 
 -15   1   3     1837.57     1604.99    126.55 o 
 -14   1   3     2523.90     2374.21    133.49 o 
 -13   1   3     2291.75     2415.33    114.08 o 
 -12   1   3      222.11      -15.49     53.52 o 
 -11   1   3    40234.03    40441.04    520.81 o 
 -10   1   3    18087.77    16938.96    253.16 o 
  -9   1   3    23476.76    24789.24    425.28 o 
  -8   1   3    12929.42    12246.50    294.40 o 
  -7   1   3       28.13       90.89     26.80 o 
  -6   1   3        0.64        0.09     18.34 o 
  -5   1   3   224459.81   233217.16   2737.40 o 
  -4   1   3      166.63       77.65     21.94 o 
  -3   1   3     1996.00     2106.96     79.10 o 
  -2   1   3        0.22        5.84     16.89 o 
   0   1   3     2575.02     2064.23     68.83 o 
   1   1   3     2641.23     2785.58     79.30 o 
   2   1   3     2126.66     1839.13     65.15 o 
   3   1   3    47572.96    53511.25    800.33 o 
   4   1   3      127.28      169.22     19.59 o 
   5   1   3    12171.89    13071.01    234.68 o 
   6   1   3     8994.54     8380.76    169.50 o 
   7   1   3    12108.37    12199.13    645.31 o 
   8   1   3    10608.07     9650.47    294.10 o 
   9   1   3     1931.00     2057.06    126.58 o 
  11   1   3     3337.38     3831.44    221.81 o 
  12   1   3    10402.47     9879.04    764.27 o 
  13   1   3       29.03      237.73     70.42 o 
  14   1   3      756.76      440.20     97.85 o 
  15   1   3      229.57      315.93     86.80 o 
  16   1   3     1476.80     1690.99    156.06 o 
  17   1   3      284.66      620.13    118.14 o 
  18   1   3    14366.98    15328.59    448.88 o 
  19   1   3       12.40      154.50     96.68 o 
 -21   2   3        0.38      269.43    128.43 o 
 -20   2   3    19520.25    20477.91    592.05 o 
 -19   2   3      440.46      718.09    227.07 o 
 -18   2   3     2766.08     2527.45    220.32 o 
 -17   2   3      830.00      994.69    137.71 o 
 -16   2   3    11514.84    11848.02    375.13 o 
 -15   2   3     2003.38     1746.71    128.80 o 
 -14   2   3     5055.68     4871.24    177.83 o 
 -13   2   3     7159.23     7263.67    271.59 o 
 -12   2   3    45141.71    44931.54    578.84 o 
 -11   2   3      120.59      -14.92     61.89 o 
 -10   2   3       11.97      -45.57     22.79 o 
  -9   2   3      449.07      361.73     41.20 o 
  -8   2   3      873.15      849.86     63.78 o 
  -7   2   3    20554.01    20289.51    314.68 o 
  -6   2   3    10092.16     8705.80    254.68 o 
  -5   2   3    13526.59    14851.27    278.71 o 
  -4   2   3     6561.92     5609.42    162.41 o 
  -3   2   3      111.23       33.29     45.74 o 
  -2   2   3      846.17      433.01     62.35 o 
  -1   2   3     1906.74     1207.12     88.49 o 
   0   2   3      631.36      567.42     39.34 o 
   1   2   3    11145.68    12731.87    241.09 o 
   2   2   3     6246.85     6099.89    169.18 o 
   3   2   3    12530.91    12930.35    203.45 o 
   4   2   3     9614.10     8923.30    438.62 o 
   5   2   3     8386.93     7959.82    179.94 o 
   6   2   3   104276.64    96163.89   1461.51 o 
   7   2   3    14612.40    15396.09    297.04 o 
  11   2   3      663.26      634.03    187.88 o 
  12   2   3    23534.34    23802.92    508.63 o 
  13   2   3       52.56      -34.35     71.16 o 
  14   2   3    21691.05    21201.42    635.52 o 
  15   2   3       17.63      263.12     81.10 o 
  16   2   3     1134.21      963.90    127.66 o 
  17   2   3      168.33      474.06    106.58 o 
  18   2   3     1508.05     1659.87    174.92 o 
  19   2   3       88.24     -146.98     73.49 o 
 -21   3   3      161.69      397.85    135.86 o 
 -20   3   3      298.01       72.92    150.09 o 
 -19   3   3      249.57      175.50    106.36 o 
 -18   3   3    12750.21    13596.05    437.45 o 
 -17   3   3      736.01      819.70    146.14 o 
 -16   3   3     3876.51     3620.77    210.60 o 
 -15   3   3      150.46       66.18     72.17 o 
 -14   3   3      454.59      318.83     68.76 o 
 -13   3   3     2064.39     1964.48    110.86 o 
 -12   3   3     7527.12     6745.74    174.47 o 
 -11   3   3    16941.23    17776.84    286.98 o 
 -10   3   3      104.67       -3.81     28.53 o 
  -9   3   3     4458.56     3913.82    103.41 o 
  -8   3   3     3778.21     3456.68     93.06 o 
  -7   3   3     3574.08     3885.41    112.98 o 
  -6   3   3     5616.06     5591.66    166.05 o 
  -5   3   3   164260.94   164803.00   2631.54 o 
  -4   3   3     3494.56     3226.90     93.46 o 
  -3   3   3    83389.20    93322.99   1423.54 o 
  -2   3   3     3394.31     2381.77     89.20 o 
  -1   3   3      182.80      410.83     42.43 o 
   0   3   3    15844.31    13014.46    439.47 o 
   1   3   3    36555.59    39320.20    510.77 o 
   2   3   3        7.95       19.73     18.68 o 
   3   3   3    15443.03    17125.79    322.11 o 
   4   3   3      737.47      578.54     71.90 o 
   5   3   3    38642.07    41615.79    554.64 o 
   6   3   3     2131.27     1893.52     66.41 o 
   7   3   3     8223.14     7908.34    186.81 o 
   8   3   3     4378.66     3680.16    159.45 o 
  10   3   3      980.43      910.97     98.07 o 
  11   3   3       35.21       74.00     54.19 o 
  12   3   3      474.87      472.39    115.22 o 
  13   3   3      577.53     1421.29    137.92 o 
  14   3   3       24.40     -127.64     63.82 o 
  15   3   3        0.54      -14.59     59.93 o 
  16   3   3      120.62      -56.17     67.11 o 
  17   3   3       76.28       11.65     82.72 o 
  18   3   3     1410.20     1240.30    161.91 o 
  19   3   3      205.42      239.80    109.55 o 
 -21   4   3       37.17      -97.01    104.53 o 
 -20   4   3     7835.02     7352.76    341.68 o 
 -19   4   3        2.93      -62.21     87.80 o 
 -18   4   3     3115.35     2600.15    222.44 o 
 -17   4   3     7101.97     7359.60    475.87 o 
 -16   4   3    12018.77    11817.16    314.60 o 
 -15   4   3     1823.15     1867.91    135.84 o 
 -14   4   3     9406.46     9351.13    322.74 o 
 -13   4   3     6598.79     6654.34    171.53 o 
 -12   4   3       44.68      -80.10     40.05 o 
 -11   4   3    36827.50    36841.48    488.48 o 
 -10   4   3     1934.62     1806.04     83.70 o 
  -9   4   3      125.97      220.10     31.40 o 
  -8   4   3     4043.60     3945.50    116.88 o 
  -7   4   3     9031.26     8971.62    148.12 o 
  -6   4   3      451.05      468.92     48.05 o 
  -4   4   3       59.53      -22.56     24.83 o 
  -3   4   3      147.51      129.72     37.45 o 
  -2   4   3     1411.75     1553.65    170.74 o 
  -1   4   3     1364.80     1427.29     96.84 o 
   0   4   3    15766.55    13440.51    219.96 o 
   1   4   3    12626.07    11646.08    355.59 o 
   2   4   3       20.19       20.32     25.82 o 
   3   4   3     2958.62     2885.24    262.11 o 
   4   4   3       93.34      113.10     27.91 o 
   5   4   3    16224.34    15997.77    261.99 o 
   6   4   3    35382.98    33252.94    406.38 o 
   7   4   3       23.85      108.45     31.93 o 
   8   4   3      507.63      335.15     66.30 o 
   9   4   3     6778.30     6750.79    224.99 o 
  10   4   3     7233.40     7692.89    400.83 o 
  11   4   3     3507.69     3553.94    357.84 o 
  12   4   3    27160.42    26150.83    567.99 o 
  13   4   3      226.11      238.59     91.24 o 
  14   4   3     3310.88     3659.24    203.30 o 
  15   4   3        3.14      196.69     82.95 o 
  16   4   3     1210.93     1196.01    152.17 o 
  17   4   3       34.06     -101.23     78.91 o 
  18   4   3     1999.13     1666.58    185.06 o 
 -21   5   3      702.95      730.09    152.59 o 
 -20   5   3       40.87     -245.94    122.97 o 
 -19   5   3        5.45       70.57     97.81 o 
 -18   5   3    10621.91    11031.99    396.23 o 
 -17   5   3     1186.52     1313.69    200.40 o 
 -16   5   3    19002.85    18761.14    526.91 o 
 -15   5   3      753.48      714.45     96.28 o 
 -14   5   3     6042.24     5835.67    203.64 o 
 -13   5   3      975.20     1012.99     78.77 o 
 -12   5   3      837.01      667.46     70.54 o 
 -11   5   3    13112.16    13924.26    222.02 o 
 -10   5   3     4984.05     4518.21    113.05 o 
  -9   5   3     6074.99     6502.06    128.38 o 
  -8   5   3     1323.47     1244.47     53.55 o 
  -7   5   3    19928.80    21611.71    221.28 o 
  -6   5   3     5007.35     4873.34     97.18 o 
  -5   5   3    82116.98    84386.28    936.13 o 
  -4   5   3      516.80      413.06     35.67 o 
  -3   5   3   179041.13   190440.20   1752.10 o 
  -2   5   3      429.78      484.79     35.84 o 
  -1   5   3    61771.11    67345.28    858.32 o 
   0   5   3    21253.06    20513.13    348.39 o 
   1   5   3    15142.55    13163.70    232.93 o 
   2   5   3    33590.12    30506.20    484.84 o 
   3   5   3      461.45      608.65     36.99 o 
   4   5   3     1349.56     1087.73     67.48 o 
   5   5   3      332.86      305.54     42.18 o 
   6   5   3     2496.53     2488.11    102.68 o 
   7   5   3       56.38       41.51     33.31 o 
   8   5   3    38376.28    37049.64    682.30 o 
   9   5   3      244.73      229.35     68.31 o 
  10   5   3    19722.30    18291.14    599.45 o 
  11   5   3      142.76      320.39     82.43 o 
  12   5   3    25809.44    26303.39    592.48 o 
  13   5   3      671.80     1105.73    133.93 o 
  14   5   3     1676.66     1782.04    167.05 o 
  15   5   3      278.88      535.31    115.06 o 
  16   5   3     2367.65     2107.34    194.50 o 
  17   5   3       33.97      -30.46     91.06 o 
  18   5   3     1074.35      763.48    233.08 o 
 -21   6   3       22.66       77.16    106.93 o 
 -20   6   3       14.82      -75.21    201.95 o 
 -19   6   3        0.77     -126.77     81.14 o 
 -18   6   3     9158.43     9129.81    298.05 o 
 -17   6   3     7421.76     6852.58    256.82 o 
 -16   6   3      713.09      734.54    107.49 o 
 -15   6   3     3249.50     2766.24    198.49 o 
 -14   6   3    12134.76    12546.39    308.67 o 
 -13   6   3     1602.64     1468.05    114.06 o 
 -12   6   3     8273.68     8250.17    169.37 o 
 -11   6   3    50742.96    50767.29    573.31 o 
 -10   6   3     2247.53     2023.94     81.73 o 
  -9   6   3     2331.16     2408.26     80.03 o 
  -8   6   3       44.64       33.52     18.13 o 
  -7   6   3    16495.72    16756.05    219.03 o 
  -6   6   3      306.99      195.18     26.77 o 
  -5   6   3    37807.88    38154.75    419.37 o 
  -4   6   3     1881.24     1823.52     90.23 o 
  -3   6   3     1102.68     1533.54     48.60 o 
  -2   6   3     2635.31     2305.34     65.03 o 
  -1   6   3     1202.83     1344.76     60.53 o 
   0   6   3     4231.09     3849.76     79.33 o 
   1   6   3    62708.85    62544.29    714.86 o 
   2   6   3      338.64      165.14     30.22 o 
   3   6   3     6131.49     6921.19    126.33 o 
   4   6   3    17825.80    16950.09    292.73 o 
   5   6   3     3349.41     3740.28    193.21 o 
   6   6   3     4860.08     4541.87    126.45 o 
   7   6   3    11636.87    12035.07    287.19 o 
   8   6   3     1567.21     1452.88    128.38 o 
   9   6   3      579.41      928.64    214.21 o 
  10   6   3     3988.32     4017.38    280.45 o 
  11   6   3       35.03      484.65     94.07 o 
  12   6   3    13180.10    13238.93    386.90 o 
  13   6   3      176.45      167.03    110.63 o 
  14   6   3     3907.97     3628.92    218.43 o 
  15   6   3     1174.64     1810.65    274.52 o 
  16   6   3     1070.03      803.22    204.83 o 
  17   6   3        6.08      131.58     99.83 o 
  18   6   3      137.09       -5.21     98.93 o 
 -21   7   3        2.89     -111.60     95.53 o 
 -20   7   3      154.73      -49.71    101.61 o 
 -19   7   3      205.08      257.14     93.28 o 
 -18   7   3     1430.14     1419.62    143.94 o 
 -17   7   3     6608.35     6689.72    252.71 o 
 -16   7   3     3176.98     2605.94    219.41 o 
 -15   7   3     1065.97     1223.88    158.71 o 
 -14   7   3     3434.85     3374.81    181.54 o 
 -13   7   3      585.98      580.63     80.68 o 
 -12   7   3      176.07      160.32     62.79 o 
 -11   7   3    57589.19    59860.19    662.56 o 
 -10   7   3     6024.58     6103.39    150.59 o 
  -9   7   3     1943.46     2490.22     76.66 o 
  -8   7   3     1302.92     1420.29     62.82 o 
  -7   7   3     1757.21     1682.26     64.44 o 
  -6   7   3       76.36       95.25     23.23 o 
  -5   7   3    44454.18    44933.14    488.65 o 
  -4   7   3       34.08       -6.24     18.90 o 
  -3   7   3    24561.70    24236.14    260.59 o 
  -2   7   3     2823.86     2617.61     95.81 o 
  -1   7   3     9074.78     8701.76    140.24 o 
   0   7   3    20385.67    19717.35    244.04 o 
   1   7   3    11507.80    12308.72    157.10 o 
   2   7   3     3885.54     3556.79     73.98 o 
   3   7   3     5645.95     5636.39    117.15 o 
   4   7   3     8351.83     8408.68    165.52 o 
   5   7   3     6301.94     6693.44    133.49 o 
   6   7   3    12650.73    11931.72    190.26 o 
   7   7   3     4276.67     4446.54    167.44 o 
   8   7   3    24468.31    23454.54    517.43 o 
   9   7   3     1437.50     1414.73    136.67 o 
  10   7   3     4299.39     4322.89    213.72 o 
  11   7   3      541.57      569.08    118.13 o 
  12   7   3    11091.60    11401.51    368.01 o 
  13   7   3       36.75       11.09     71.73 o 
  14   7   3     2016.92     1880.92    184.15 o 
  15   7   3      383.60      817.29    143.49 o 
  16   7   3     7014.84     7031.92    331.99 o 
  17   7   3       27.14      -95.98     85.89 o 
 -20   8   3     2254.85     2094.25    207.43 o 
 -19   8   3      277.16      298.55     95.04 o 
 -18   8   3     3090.35     3034.71    187.78 o 
 -17   8   3      364.15      486.43    104.44 o 
 -16   8   3     1677.53     1532.23    138.33 o 
 -15   8   3     1195.98     1182.42    117.10 o 
 -14   8   3     2644.14     2644.94    155.18 o 
 -13   8   3     1041.88      851.06     82.25 o 
 -12   8   3     4230.89     4481.52    181.21 o 
 -11   8   3     1144.14      943.84     61.67 o 
 -10   8   3        9.53      -63.50     31.75 o 
  -9   8   3    17566.41    17491.41    283.98 o 
  -8   8   3      502.95      526.41     55.80 o 
  -7   8   3      483.08      773.05     48.27 o 
  -6   8   3     1224.43      993.05     49.63 o 
  -5   8   3     5009.24     6234.17    103.90 o 
  -4   8   3     1854.93     1468.49     74.14 o 
  -3   8   3     5398.43     5743.53    128.22 o 
  -2   8   3     5797.25     6232.45    121.25 o 
  -1   8   3    16739.05    18687.10    245.41 o 
   0   8   3    15426.72    15116.24    203.11 o 
   1   8   3    22823.90    23706.23    263.00 o 
   2   8   3     3731.13     3727.32    112.49 o 
   3   8   3    22770.90    23695.10    426.52 o 
   4   8   3    43376.69    42874.68    540.52 o 
   5   8   3    10752.73    10386.09    179.26 o 
   6   8   3    21941.94    21369.03    303.36 o 
   7   8   3     2757.18     3357.08    147.70 o 
   8   8   3      786.47      709.18     85.24 o 
   9   8   3     2130.50     2491.95    183.52 o 
  10   8   3    10136.83    10245.84    337.97 o 
  11   8   3     1758.55     2100.02    180.08 o 
  12   8   3       27.38       36.47     83.20 o 
  13   8   3       28.06      -31.14     91.34 o 
  14   8   3     6171.39     5907.56    323.51 o 
  15   8   3      756.48     1222.18    166.88 o 
  16   8   3     1433.04     1703.96    192.59 o 
  17   8   3       38.24       54.90    100.17 o 
 -20   9   3        6.70      -83.16     79.69 o 
 -19   9   3      419.57      273.78     95.07 o 
 -18   9   3        0.42      -52.39     69.02 o 
 -17   9   3     3134.83     3553.24    314.25 o 
 -16   9   3     7571.29     8302.06    277.82 o 
 -15   9   3     1102.75      941.28    136.39 o 
 -14   9   3       55.69        2.75     56.18 o 
 -13   9   3      183.29       50.26     48.46 o 
 -12   9   3      280.39      325.49     44.76 o 
 -11   9   3    54259.11    56075.53    641.18 o 
 -10   9   3     1492.79     1244.21     76.59 o 
  -9   9   3    14308.78    16016.18    274.36 o 
  -8   9   3      479.23      440.03     43.83 o 
  -7   9   3    26135.58    27261.89    312.21 o 
  -6   9   3      539.93      509.11     38.61 o 
  -5   9   3   138674.45   140411.33   1149.69 o 
  -4   9   3      115.93       40.00     27.06 o 
  -3   9   3      753.54      518.39     49.27 o 
  -2   9   3     2324.25     2291.99     89.71 o 
  -1   9   3      291.21      298.69     36.96 o 
   0   9   3      242.70      204.14     25.32 o 
   1   9   3    16157.99    16130.17    204.40 o 
   2   9   3     4476.16     3993.69     88.26 o 
   3   9   3     8607.60     8168.83    146.79 o 
   4   9   3      188.11      139.98     61.73 o 
   5   9   3      146.78      231.47     44.58 o 
   6   9   3     7224.54     6519.80    157.26 o 
   7   9   3     3430.55     3272.48    127.76 o 
   8   9   3     3867.34     3424.50    207.07 o 
   9   9   3       74.76      215.22     97.53 o 
  10   9   3     4298.33     3861.41    219.40 o 
  11   9   3     1599.03     2152.50    191.90 o 
  12   9   3      652.37      316.97    109.40 o 
  13   9   3      833.81     1455.01    335.65 o 
  14   9   3      436.37      201.97    112.63 o 
  15   9   3     2206.47     3787.43    251.49 o 
  16   9   3     1154.13     1316.73    182.00 o 
 -20  10   3     2604.80     2296.48    190.00 o 
 -19  10   3      612.06      408.24    106.15 o 
 -18  10   3     1049.18      807.64    131.32 o 
 -17  10   3     9806.68     9913.41    343.71 o 
 -16  10   3     7827.14     8045.93    334.78 o 
 -15  10   3      647.60      619.79     65.96 o 
 -14  10   3       65.45      -16.81     52.93 o 
 -13  10   3        6.19      -53.09     36.11 o 
 -12  10   3      303.48      312.48     50.80 o 
 -11  10   3    29038.01    30626.07    410.11 o 
 -10  10   3      472.34      368.07     53.69 o 
  -9  10   3     9005.93     8758.71    196.63 o 
  -8  10   3      265.61      282.12     37.16 o 
  -7  10   3       72.18       38.90     37.96 o 
  -6  10   3      294.20      368.22     40.07 o 
  -5  10   3    55861.39    60368.16    547.84 o 
  -4  10   3    14759.98    14185.47    243.32 o 
  -3  10   3     1552.94     1288.01     86.22 o 
  -2  10   3       15.92      -15.55     30.65 o 
  -1  10   3      834.98      698.84     58.89 o 
   0  10   3     1885.56     1877.68     65.67 o 
   1  10   3    14959.34    15357.09    205.40 o 
   2  10   3    10017.79     9790.76    152.51 o 
   3  10   3     5339.16     5190.44    161.13 o 
   4  10   3    23484.02    23884.47    325.70 o 
   5  10   3     7139.10     7429.66    163.86 o 
   6  10   3    17225.46    17424.76    302.81 o 
   7  10   3        8.19       12.79     51.21 o 
   8  10   3       49.42      -57.87     67.49 o 
   9  10   3     1170.91     1642.53    404.72 o 
  10  10   3    20580.12    20593.66    541.15 o 
  11  10   3      237.55      160.88    100.03 o 
  12  10   3     1313.46      725.23    173.58 o 
  13  10   3        0.20     -115.10     84.75 o 
  14  10   3     2397.04     2248.60    216.47 o 
  15  10   3       79.33      223.19    115.50 o 
 -20  11   3       56.17      -49.66     83.94 o 
 -19  11   3     1218.36      967.09    219.09 o 
 -18  11   3        6.42      -73.94    117.22 o 
 -17  11   3     1464.51     1353.42    203.93 o 
 -16  11   3     5945.20     6555.28    258.10 o 
 -15  11   3     2808.50     2522.55    140.45 o 
 -14  11   3       37.82       50.28     44.52 o 
 -13  11   3     7493.83     7743.16    184.45 o 
 -12  11   3      109.59      105.51     42.79 o 
 -11  11   3      583.14      587.93     62.91 o 
 -10  11   3     1318.71     1051.59     77.49 o 
  -9  11   3     5358.77     6086.11    151.65 o 
  -8  11   3      280.61      280.64     41.12 o 
  -7  11   3     4141.11     4396.24    127.13 o 
  -6  11   3     6239.89     6178.19    129.27 o 
  -5  11   3    41411.57    43195.51    498.65 o 
  -4  11   3     2375.78     2274.42     98.53 o 
  -3  11   3     7736.96     8482.07    221.82 o 
  -2  11   3    13113.20    13318.91    250.68 o 
  -1  11   3     5866.80     6269.85    142.78 o 
   0  11   3    13220.46    13075.45    192.45 o 
   1  11   3     2390.61     2584.26     88.69 o 
   2  11   3    11739.66    11437.58    175.96 o 
   3  11   3      331.98      360.45     45.63 o 
   4  11   3    14239.30    13680.43    243.49 o 
   5  11   3      964.58     1001.42     74.44 o 
   6  11   3     3721.47     3528.32    138.02 o 
   7  11   3      268.48      235.90     68.59 o 
   8  11   3      757.99      750.07     99.00 o 
   9  11   3      129.22      201.58     80.61 o 
  10  11   3    12154.58    12358.30    366.99 o 
  11  11   3      242.89      411.59    114.67 o 
  12  11   3     3976.93     3671.70    243.81 o 
  13  11   3      540.43     1185.64    245.20 o 
  14  11   3       74.70      130.04    110.04 o 
  15  11   3     1857.10     2228.72    381.88 o 
 -19  12   3       73.24       60.78    100.51 o 
 -18  12   3     3787.57     4310.98    385.09 o 
 -17  12   3    10240.21    10462.54    336.25 o 
 -16  12   3     1292.47     1217.53    115.43 o 
 -15  12   3      540.27      226.62     72.55 o 
 -14  12   3      610.16      482.13     68.81 o 
 -13  12   3        1.50       -5.87     41.76 o 
 -12  12   3       14.44      -57.75     38.32 o 
 -11  12   3    15354.14    15263.07    268.35 o 
 -10  12   3       26.43       56.69     42.38 o 
  -9  12   3    18300.13    18449.84    293.57 o 
  -8  12   3      987.29      746.71     54.50 o 
  -7  12   3      206.25       79.60     33.76 o 
  -6  12   3      310.34      274.90     40.14 o 
  -5  12   3    45208.75    45889.95    530.79 o 
  -4  12   3        0.10      -62.12     31.06 o 
  -3  12   3      173.66       91.08     43.92 o 
  -2  12   3    16446.00    15956.89    283.07 o 
  -1  12   3    15976.58    16083.93    226.56 o 
   0  12   3     9667.89     9445.30    164.02 o 
   1  12   3    17147.85    16926.13    234.09 o 
   2  12   3     5941.83     6396.22    147.39 o 
   3  12   3      204.89      133.12     41.10 o 
   4  12   3     2532.70     2481.58    111.23 o 
   5  12   3      173.71       77.16     47.93 o 
   6  12   3     2842.63     2459.73    164.57 o 
   7  12   3       78.14       67.38     63.53 o 
   8  12   3     2753.53     2854.33    242.79 o 
   9  12   3      280.95     1182.76    128.07 o 
  10  12   3     4014.14     4038.79    213.88 o 
  11  12   3       67.65      -67.72     82.34 o 
  12  12   3      922.70      604.04    115.44 o 
  13  12   3      274.87      195.10    108.44 o 
  14  12   3      248.05      153.73    111.30 o 
 -19  13   3      137.90      419.30    157.97 o 
 -18  13   3        6.50        2.75     84.81 o 
 -17  13   3     5255.76     5558.50    264.78 o 
 -16  13   3      824.76      647.57     94.34 o 
 -15  13   3      677.85      512.46    111.13 o 
 -14  13   3     1191.05     1250.26     97.69 o 
 -13  13   3    15763.35    15424.35    286.03 o 
 -12  13   3     4418.63     4746.71    152.63 o 
 -11  13   3    32708.87    33654.93    461.35 o 
 -10  13   3       83.69       31.43     47.29 o 
  -9  13   3     3990.95     3955.01    134.90 o 
  -8  13   3      571.29      438.87     48.90 o 
  -7  13   3     6442.95     6178.27    138.23 o 
  -6  13   3      746.76      625.82     53.60 o 
  -5  13   3       29.02      217.17     83.45 o 
  -4  13   3     2601.25     2782.74     97.35 o 
  -3  13   3    40756.52    41126.93    494.10 o 
  -2  13   3    14389.66    15084.00    247.05 o 
  -1  13   3     2735.01     2840.67    103.79 o 
   0  13   3     5125.33     4864.04    131.76 o 
   1  13   3      165.06      145.64     44.99 o 
   2  13   3     4990.12     5140.24    140.55 o 
   3  13   3     1892.87     1989.59     88.00 o 
   4  13   3     3874.83     4072.41    139.15 o 
   5  13   3      341.85      484.99     76.78 o 
   6  13   3       75.65       16.27     64.33 o 
   7  13   3       94.26      105.69     75.57 o 
   8  13   3     1900.41     1754.63    152.86 o 
   9  13   3       58.62       53.96     84.79 o 
  10  13   3     9777.08    10130.07    323.27 o 
  11  13   3       30.62     -129.39     77.38 o 
  12  13   3     1501.06      939.83    149.42 o 
  13  13   3     1119.60     1931.64    292.15 o 
 -18  14   3      363.25      279.79    100.49 o 
 -17  14   3      213.14      138.73     71.68 o 
 -16  14   3       84.59      -48.90     72.33 o 
 -15  14   3      511.34      276.32     97.50 o 
 -14  14   3       24.57      -95.86     50.01 o 
 -13  14   3       31.25       58.47     54.25 o 
 -12  14   3      116.31      139.80     56.90 o 
 -11  14   3     1865.96     2071.98    114.52 o 
 -10  14   3     1669.39     1361.49     94.62 o 
  -9  14   3      506.36      518.65     67.76 o 
  -8  14   3     1867.51     1767.34     82.86 o 
  -7  14   3        8.33      -35.52     34.67 o 
  -6  14   3       30.51        4.68     32.23 o 
  -5  14   3     3811.17     3775.02    112.52 o 
  -4  14   3     4388.34     4277.86    130.09 o 
  -3  14   3       24.97       22.49     73.28 o 
  -2  14   3    18868.67    18848.78    331.71 o 
  -1  14   3     4968.07     4992.65    161.57 o 
   0  14   3     3871.07     3587.41    118.65 o 
   1  14   3     8840.59     9020.26    189.50 o 
   2  14   3       11.66      -72.36     36.18 o 
   3  14   3     1560.85     1351.16     77.79 o 
   4  14   3    25662.37    25966.37    388.02 o 
   5  14   3      354.87      389.31     78.95 o 
   6  14   3     4077.23     3302.93    301.52 o 
   7  14   3       13.03      122.52     85.35 o 
   8  14   3      684.71      211.72    106.02 o 
   9  14   3      353.38      533.23    116.02 o 
  10  14   3      805.91      515.38    113.67 o 
  11  14   3      116.96     -137.70     81.44 o 
  12  14   3      141.71      234.62    102.59 o 
 -18  15   3       34.57       65.76     76.28 o 
 -17  15   3     3030.84     3435.15    179.20 o 
 -16  15   3      190.71       72.80     69.98 o 
 -15  15   3     1979.94     1674.56    118.28 o 
 -14  15   3      339.34      127.23     66.66 o 
 -13  15   3    11117.11    11514.57    255.76 o 
 -12  15   3      395.30      366.62     69.48 o 
 -11  15   3    29019.97    29614.92    439.59 o 
 -10  15   3       27.24      -72.62     49.36 o 
  -9  15   3       47.28     -114.11     57.05 o 
  -8  15   3     1593.45     1296.83     76.93 o 
  -7  15   3    10292.34    10283.52    192.63 o 
  -6  15   3      181.03      147.94     43.80 o 
  -5  15   3     6020.02     6074.23    159.52 o 
  -4  15   3      156.98       70.55     55.03 o 
  -3  15   3     5656.65     5423.05    212.60 o 
  -2  15   3       46.33       16.87     46.01 o 
  -1  15   3     1463.92     1249.12    101.66 o 
   0  15   3      637.01      474.55     67.46 o 
   1  15   3     1616.40     1383.06     96.50 o 
   2  15   3      449.13      393.81     66.53 o 
   3  15   3      214.67      275.69     52.14 o 
   4  15   3     1246.97     1026.56    148.89 o 
   5  15   3        5.97      145.12     76.61 o 
   6  15   3     4422.49     4211.42    224.40 o 
   7  15   3      187.51      421.31    109.16 o 
   8  15   3      510.34      323.43    110.52 o 
   9  15   3      851.07     1268.74    146.30 o 
  10  15   3      645.84      584.40    117.58 o 
  11  15   3      522.88      919.90    138.78 o 
  12  15   3        9.58     -113.88     91.77 o 
 -17  16   3     3381.96     3859.79    275.63 o 
 -16  16   3        0.13        9.16     70.67 o 
 -15  16   3     5099.44     5030.14    199.57 o 
 -14  16   3      133.26       54.12     62.52 o 
 -13  16   3     1002.54     1165.36    100.17 o 
 -12  16   3        3.11      -70.75     48.54 o 
 -11  16   3     1025.57     1161.47     96.65 o 
 -10  16   3     1509.09     1282.07     97.96 o 
  -9  16   3     1625.13     1436.20    104.44 o 
  -8  16   3      757.90      672.69     78.33 o 
  -7  16   3    17678.62    17580.91    296.99 o 
  -6  16   3     2751.24     2405.22    114.95 o 
  -5  16   3     8599.04     8415.40    214.63 o 
  -4  16   3    12529.22    13742.08    278.14 o 
  -3  16   3      261.96      239.58     60.42 o 
  -2  16   3     3798.61     3917.84    146.27 o 
  -1  16   3      489.09      377.45     76.66 o 
   0  16   3        1.23      -66.47     42.56 o 
   1  16   3      174.73       94.94     53.39 o 
   2  16   3      288.19      100.09     60.95 o 
   3  16   3     1552.11     1217.12    163.95 o 
   4  16   3    30454.55    33046.04    624.52 o 
   5  16   3      191.50      299.53    122.86 o 
   6  16   3     5418.85     5238.21    668.29 o 
   7  16   3      117.55      224.52    122.77 o 
   8  16   3       31.08     -150.44    148.16 o 
   9  16   3      112.28      124.51    118.57 o 
  10  16   3     3683.12     4191.66    578.31 o 
  11  16   3      835.09     1203.29    194.32 o 
 -16  17   3      506.71      395.10    140.40 o 
 -15  17   3     3273.55     3452.82    170.36 o 
 -14  17   3      696.25      691.35     96.60 o 
 -13  17   3     1622.88     1178.06    113.91 o 
 -12  17   3        4.56     -105.82     52.91 o 
 -11  17   3     1543.68     1594.13    112.80 o 
 -10  17   3     1076.04      740.86     94.54 o 
  -9  17   3      325.82       72.84     70.74 o 
  -8  17   3     6270.39     6594.95    216.10 o 
  -7  17   3     9440.96     9881.82    222.37 o 
  -6  17   3     1062.52      892.92     93.71 o 
  -5  17   3     4775.13     5179.83    179.85 o 
  -4  17   3     1124.18      899.17     89.38 o 
  -3  17   3       55.56     -110.43    126.13 o 
  -2  17   3    12173.92    13021.71    316.00 o 
  -1  17   3     1895.65     1806.76    132.06 o 
   0  17   3      224.65       64.39     69.23 o 
   1  17   3      281.12      207.63    209.12 o 
   2  17   3     2537.26     2345.77    167.78 o 
   3  17   3      393.07      635.71    114.14 o 
   4  17   3     8119.39     7989.53    292.42 o 
   5  17   3       40.22       78.94    120.44 o 
   6  17   3      465.10       23.69    125.64 o 
   7  17   3        9.93       63.09    113.65 o 
   8  17   3      263.58      358.57    144.85 o 
   9  17   3       94.46      223.54    139.62 o 
 -16  18   3       27.90      265.53    109.17 o 
 -15  18   3     6255.38     6574.59    245.09 o 
 -14  18   3      211.24      105.14     81.32 o 
 -13  18   3     2380.75     2413.48    160.43 o 
 -12  18   3      587.24      765.97     97.84 o 
 -11  18   3     3515.59     3152.99    171.60 o 
 -10  18   3      163.55      133.79     71.46 o 
  -9  18   3     9127.53     8671.88    266.61 o 
  -8  18   3      646.97      296.44     80.86 o 
  -7  18   3    13310.12    13873.98    362.17 o 
  -6  18   3     1257.53      981.78     96.35 o 
  -5  18   3     8842.16     9305.13    239.78 o 
  -4  18   3     3987.77     4255.45    167.29 o 
  -3  18   3        8.15     -103.37     55.53 o 
  -2  18   3     2270.91     1943.57    136.85 o 
  -1  18   3     4183.08     3723.10    187.06 o 
   0  18   3     2388.08     2267.12    148.98 o 
   1  18   3      104.16       10.37     65.37 o 
   2  18   3      275.04      214.34     81.51 o 
   3  18   3       83.07      298.38    144.66 o 
   4  18   3      356.45      316.09    188.07 o 
   5  18   3       10.34     -108.37    103.87 o 
   6  18   3      103.56      -91.94    112.67 o 
   7  18   3       39.51       53.69    139.91 o 
   8  18   3      501.13      355.19    149.31 o 
 -15  19   3      406.05      284.19    115.01 o 
 -14  19   3      517.66      303.03     97.75 o 
 -13  19   3    10351.56    10820.21    309.93 o 
 -12  19   3       23.32      -68.98     66.40 o 
 -11  19   3     1556.19     1295.04    122.41 o 
 -10  19   3     2592.06     2878.58    213.78 o 
  -9  19   3     2733.09     2747.11    181.54 o 
  -8  19   3     4895.54     5633.61    237.45 o 
  -7  19   3       10.37       55.23     70.24 o 
  -6  19   3       78.97       48.46     61.32 o 
  -5  19   3     1649.19     1335.61    107.97 o 
  -4  19   3      353.58      200.94     85.64 o 
  -3  19   3      456.87      189.74     78.06 o 
  -2  19   3     5409.88     6299.91    256.13 o 
  -1  19   3        4.24       21.28     76.70 o 
   0  19   3     2131.63     2362.02    239.61 o 
   1  19   3       27.28       45.08     79.57 o 
   2  19   3     5540.08     5450.80    304.89 o 
   3  19   3      104.99     -100.48    158.20 o 
   4  19   3     2546.40     1995.43    291.27 o 
   5  19   3      355.29      390.85    206.85 o 
   6  19   3       17.33     -248.20    178.84 o 
   7  19   3       12.85      -71.63    135.89 o 
 -13  20   3      311.84      190.48    108.49 o 
 -12  20   3      629.41      735.34    111.96 o 
 -11  20   3       94.16      -18.77     85.13 o 
 -10  20   3      323.59      150.85     88.36 o 
  -9  20   3     5840.84     6335.96    387.77 o 
  -8  20   3     1634.22     1550.58    144.12 o 
  -7  20   3      229.40      191.20     94.49 o 
  -6  20   3     1619.03     1532.13    137.32 o 
  -5  20   3       70.34       18.24     58.37 o 
  -4  20   3        5.69      -81.10     63.16 o 
  -3  20   3      141.34       62.91     93.98 o 
  -2  20   3    11154.36    11854.15    388.24 o 
  -1  20   3     2805.97     2891.63    325.51 o 
   0  20   3     1141.97     1001.17    117.24 o 
   1  20   3      393.88      290.41    148.29 o 
   2  20   3     2170.70     2222.30    356.69 o 
   3  20   3      412.74      268.96    140.36 o 
   4  20   3     7310.62     8025.14    527.59 o 
   5  20   3      160.82      425.79    224.40 o 
 -12  21   3      178.19      101.93    114.95 o 
 -11  21   3     3138.02     2520.00    230.60 o 
 -10  21   3      591.99      826.51    131.40 o 
  -9  21   3       93.04      -35.01     85.52 o 
  -8  21   3      175.05       61.42     86.93 o 
  -7  21   3     3557.15     3646.75    264.15 o 
  -6  21   3       10.25       63.89     73.36 o 
  -5  21   3        1.66      -66.50     66.04 o 
  -4  21   3       13.09      -72.36     67.11 o 
  -3  21   3        3.83      105.29    125.27 o 
  -2  21   3       16.94      150.06     92.17 o 
  -1  21   3      113.89      138.20     86.21 o 
   0  21   3      230.54       57.77     90.05 o 
   1  21   3        0.42     -113.38    121.91 o 
   2  21   3      643.00      341.64    154.70 o 
   3  21   3       28.90      172.61    194.50 o 
  -9  22   3     1085.64     1038.14    144.94 o 
  -8  22   3      119.62        9.44    149.52 o 
  -7  22   3     2287.62     1875.92    166.27 o 
  -6  22   3     3890.16     4736.32    402.46 o 
  -5  22   3      614.75      643.29    131.54 o 
  -4  22   3      992.67      826.56    112.62 o 
  -3  22   3      152.10       25.31     82.33 o 
  -2  22   3     6752.74     7661.55    281.07 o 
  -1  22   3      554.07      568.20    103.02 o 
   0  22   3        0.45      -87.62    119.06 o 
   1 -25   4      251.60      182.29    113.50 o 
   2 -25   4      152.76     -105.41     99.30 o 
   3 -25   4        3.93      -98.80     88.61 o 
   4 -25   4      170.23      -43.57     97.43 o 
   5 -25   4        8.72     -213.97    106.99 o 
   6 -25   4      808.39      511.69    118.05 o 
  -3 -24   4      494.70      299.00    144.65 o 
  -2 -24   4      641.15      767.98    138.09 o 
  -1 -24   4     2475.91     3108.93    439.92 o 
   0 -24   4       19.63      -73.60     86.37 o 
   1 -24   4     1460.47     1207.35    373.55 o 
   2 -24   4       62.35      -83.19    157.60 o 
   3 -24   4     3705.89     3735.26    260.08 o 
   4 -24   4      252.53      143.79    108.19 o 
   5 -24   4      556.69      523.75    113.18 o 
   6 -24   4       60.37      -23.96     85.92 o 
   7 -24   4     5190.53     6125.35    273.90 o 
   8 -24   4     2297.12     2146.44    186.86 o 
   9 -24   4      206.94       80.33     92.91 o 
  10 -24   4     3995.83     3909.08    375.65 o 
  -5 -23   4     2964.58     4247.94    240.22 o 
  -4 -23   4        9.25      112.98     95.89 o 
  -3 -23   4      414.58      377.32     96.40 o 
  -2 -23   4       27.77      -54.61     74.67 o 
  -1 -23   4     2849.53     2410.71    220.17 o 
   0 -23   4     1330.18     1267.27    312.43 o 
   1 -23   4     6409.08     6953.89    324.35 o 
   2 -23   4     3855.68     3750.24    257.65 o 
   3 -23   4      217.53       60.97    100.36 o 
   4 -23   4       20.04       -3.16     73.62 o 
   5 -23   4      449.39      392.29     95.31 o 
   6 -23   4      260.09      176.68    126.16 o 
   7 -23   4      142.11      174.94     91.16 o 
   8 -23   4     3138.34     2691.16    169.88 o 
   9 -23   4      735.08      792.99    107.79 o 
  10 -23   4      744.48      489.20    127.43 o 
  11 -23   4       32.20      -86.60     73.29 o 
  12 -23   4      107.86      147.04    140.48 o 
  -7 -22   4      239.66      102.28    190.06 o 
  -6 -22   4      599.62      724.08    123.80 o 
  -5 -22   4       66.87       -9.44     89.75 o 
  -4 -22   4       21.19       39.26     82.39 o 
  -3 -22   4      367.69       62.47     93.58 o 
  -2 -22   4      345.40      354.83     91.30 o 
  -1 -22   4     1953.62     1916.85    218.62 o 
   0 -22   4     1173.44     1078.29    147.45 o 
   1 -22   4      161.77      155.29    104.64 o 
   2 -22   4     3890.86     3728.89    301.45 o 
   3 -22   4     4140.64     2849.27    263.68 o 
   4 -22   4      430.75      390.73     94.03 o 
   5 -22   4      768.97      539.62     98.12 o 
   6 -22   4      342.96      377.52     83.24 o 
   7 -22   4      628.60      697.29     97.87 o 
   8 -22   4     3677.80     3507.00    290.60 o 
   9 -22   4      441.14      227.89    103.39 o 
  10 -22   4     5124.67     5670.15    218.11 o 
  11 -22   4       23.58       32.81     91.82 o 
  12 -22   4     5036.46     5438.35    275.08 o 
  13 -22   4       37.00      179.93    313.58 o 
  -8 -21   4        0.28      107.86    187.25 o 
  -7 -21   4     4576.35     5472.30    428.01 o 
  -6 -21   4        3.53     -137.35     78.85 o 
  -5 -21   4     1854.52     1600.51    270.48 o 
  -4 -21   4      149.19       -1.93     72.41 o 
  -3 -21   4     2140.22     1645.18    137.54 o 
  -2 -21   4      169.49      -64.32     71.48 o 
  -1 -21   4     2028.01     1660.65    185.92 o 
   0 -21   4     2278.97     2230.97    193.22 o 
   1 -21   4    15242.73    16392.46    484.23 o 
   2 -21   4     2258.62     2051.08    242.33 o 
   3 -21   4     2172.97     1779.88    149.11 o 
   4 -21   4       96.39      -12.04     62.90 o 
   5 -21   4      135.68       -0.92     57.30 o 
   6 -21   4      313.43      225.16     73.05 o 
   7 -21   4     1794.64     1560.63    125.01 o 
   8 -21   4      471.08      320.17     86.01 o 
   9 -21   4     1475.65     1521.58    137.51 o 
  10 -21   4     1370.57     1196.55    150.57 o 
  11 -21   4       79.51      -93.53     77.62 o 
  12 -21   4      142.72      -59.21     87.68 o 
  13 -21   4       65.38      144.83    104.78 o 
  14 -21   4     4378.51     3692.67    299.76 o 
 -10 -20   4      718.88     1012.68    263.20 o 
  -9 -20   4      107.66      264.63    205.62 o 
  -8 -20   4      109.95      125.92    182.77 o 
  -7 -20   4      449.21      180.02     89.14 o 
  -6 -20   4      362.09      518.17    105.64 o 
  -5 -20   4      873.54      587.09    111.51 o 
  -4 -20   4       90.63       85.82     71.19 o 
  -3 -20   4     6216.76     6660.51    238.49 o 
  -2 -20   4      249.57      -69.06     68.76 o 
  -1 -20   4        2.42     -106.85     53.43 o 
   0 -20   4      514.81      595.35     96.51 o 
   1 -20   4     4257.27     4828.70    208.58 o 
   2 -20   4     5534.37     5202.23    215.75 o 
   3 -20   4      224.61      126.65     61.89 o 
   4 -20   4      166.13       77.88     62.72 o 
   5 -20   4     3147.16     3193.57    158.33 o 
   6 -20   4     6671.10     6466.24    211.45 o 
   7 -20   4     1571.90     1706.07    127.17 o 
   8 -20   4    36209.85    37442.66    591.78 o 
   9 -20   4        4.92      -86.76     78.77 o 
  10 -20   4       98.21      -61.67    130.63 o 
  11 -20   4       32.89       -6.73     84.80 o 
  12 -20   4       85.34      -44.24     81.28 o 
  13 -20   4      111.99       65.43     95.10 o 
  14 -20   4     3975.88     4354.72    399.84 o 
  15 -20   4      485.44      398.34    150.29 o 
 -11 -19   4      173.22       67.70    201.03 o 
 -10 -19   4      717.62     1660.27    285.88 o 
  -9 -19   4     4146.08     4105.39    404.45 o 
  -8 -19   4      795.40      489.32    201.39 o 
  -7 -19   4     5594.84     7055.44    283.76 o 
  -6 -19   4      482.03      424.65    166.62 o 
  -5 -19   4      537.15      488.04     90.53 o 
  -4 -19   4      839.95      808.71    102.98 o 
  -3 -19   4    11653.40    11617.17    345.59 o 
  -2 -19   4     2124.01     1951.59    182.30 o 
  -1 -19   4     1611.09     1157.37    123.54 o 
   0 -19   4        6.04      -92.86     46.43 o 
   1 -19   4     2222.17     2338.20    123.38 o 
   2 -19   4     2310.32     2157.63    129.65 o 
   3 -19   4     2173.60     1656.09    114.94 o 
   4 -19   4       95.81       19.66     59.69 o 
   5 -19   4      703.16      637.13     84.48 o 
   6 -19   4       36.31       42.62     87.70 o 
   7 -19   4      970.78     1037.22    105.52 o 
   8 -19   4    11069.42    10985.54    273.89 o 
   9 -19   4       89.90     -140.92     70.46 o 
  10 -19   4     1157.05     1020.62    131.99 o 
  11 -19   4        2.20      -14.60     85.46 o 
  12 -19   4      370.10      266.98    108.63 o 
  13 -19   4       27.16        1.27     87.07 o 
  14 -19   4     2735.73     2790.51    363.32 o 
  15 -19   4      152.09      192.31    162.86 o 
  16 -19   4     2678.67     3115.36    342.40 o 
 -12 -18   4      233.84      325.62    215.90 o 
 -11 -18   4     3326.49     2706.43    337.74 o 
 -10 -18   4       50.91      240.07    189.04 o 
  -9 -18   4     4421.18     4384.85    388.44 o 
  -8 -18   4      412.67      598.40    101.37 o 
  -7 -18   4       59.43      -49.29     69.95 o 
  -6 -18   4        4.18     -120.48     67.01 o 
  -5 -18   4     3368.39     3164.80    176.28 o 
  -4 -18   4      189.56      318.29    104.20 o 
  -3 -18   4    38302.21    41218.09    682.33 o 
  -2 -18   4     4149.73     4388.86    183.28 o 
  -1 -18   4     1557.25     1471.25     99.24 o 
   0 -18   4        5.20      -66.35     43.01 o 
   1 -18   4      800.54      682.84     64.96 o 
   2 -18   4       19.71      -27.02     48.17 o 
   3 -18   4     8590.67     9231.48    232.67 o 
   4 -18   4      836.23      941.90    104.12 o 
   5 -18   4     5112.49     5018.19    235.30 o 
   6 -18   4    11155.37    11030.36    264.38 o 
   7 -18   4     1307.94     1280.87    130.79 o 
   8 -18   4    13845.14    13300.06    359.67 o 
   9 -18   4     1100.58      992.68    124.83 o 
  10 -18   4     2858.15     2391.59    185.10 o 
  11 -18   4       79.63      -31.03    105.28 o 
  12 -18   4     2222.06     2096.43    176.20 o 
  13 -18   4       41.38      -14.85     82.63 o 
  14 -18   4     1859.17     1868.80    177.71 o 
  15 -18   4     2282.12     2245.46    229.97 o 
  16 -18   4      142.99      342.44    144.66 o 
  17 -18   4      480.63      640.75    188.35 o 
 -13 -17   4     1176.07      789.11    250.35 o 
 -12 -17   4     1650.21     2318.03    315.55 o 
 -11 -17   4       18.05     -190.41    159.80 o 
 -10 -17   4      467.75      689.56    202.59 o 
  -9 -17   4     1653.70     1633.31    263.62 o 
  -8 -17   4      145.40       54.87     75.92 o 
  -7 -17   4     3511.24     3344.66    197.93 o 
  -6 -17   4      243.95      108.00     78.68 o 
  -5 -17   4    12725.22    13330.79    318.50 o 
  -4 -17   4     1651.83     1767.79    127.58 o 
  -3 -17   4      920.13      633.25     90.16 o 
  -2 -17   4     1347.16     1439.22    129.02 o 
  -1 -17   4     7250.25     7485.92    172.84 o 
   0 -17   4     6823.08     6719.14    161.92 o 
   1 -17   4     3589.67     3454.48    116.30 o 
   2 -17   4     5990.80     5391.77    170.73 o 
   3 -17   4     1062.11     1009.62    146.61 o 
   4 -17   4    15691.77    15681.63    304.87 o 
   5 -17   4       18.21       25.83     70.28 o 
   6 -17   4      201.94      248.77     74.99 o 
   7 -17   4       13.57        8.34     62.67 o 
   8 -17   4    14464.67    14656.68    367.28 o 
   9 -17   4       37.33       24.93     68.58 o 
  10 -17   4     5146.46     5314.38    311.90 o 
  11 -17   4      182.75       70.39     86.94 o 
  12 -17   4     7482.51     7559.33    278.04 o 
  13 -17   4     1300.85      960.24    136.04 o 
  14 -17   4    21549.21    21153.19    504.29 o 
  15 -17   4     1041.63     1144.91    136.33 o 
  16 -17   4     1311.10     1490.60    180.31 o 
  17 -17   4     1218.58     1643.02    154.88 o 
 -14 -16   4       24.18     -115.38    129.95 o 
 -13 -16   4      945.23      815.47    168.07 o 
 -12 -16   4        5.93        2.76    111.65 o 
 -11 -16   4      267.34      420.01    133.59 o 
 -10 -16   4      111.46      398.33    132.55 o 
  -9 -16   4     2860.17     2516.42    225.41 o 
  -8 -16   4      420.72      578.31    102.13 o 
  -7 -16   4      165.76       69.05     74.98 o 
  -6 -16   4       36.17      -62.14     55.12 o 
  -5 -16   4     2384.16     2039.37    151.96 o 
  -4 -16   4     3646.34     3386.99    159.41 o 
  -3 -16   4     7587.39     7544.30    220.90 o 
  -2 -16   4       57.28       80.52     46.30 o 
  -1 -16   4      252.70      204.33     47.05 o 
   0 -16   4      952.81      953.03     69.91 o 
   1 -16   4       30.95      -61.65     30.83 o 
   2 -16   4    15793.31    16329.13    301.33 o 
   3 -16   4     8816.01     9126.75    294.83 o 
   4 -16   4      319.35      277.70     83.20 o 
   5 -16   4      638.99      635.36     66.62 o 
   6 -16   4      134.32      148.22     46.21 o 
   7 -16   4      215.87       88.15     57.71 o 
   8 -16   4      136.95      158.50     70.23 o 
   9 -16   4       10.74      -20.96     55.85 o 
  10 -16   4     9986.81     9554.75    290.94 o 
  11 -16   4      334.29      373.06     95.12 o 
  12 -16   4      698.46      662.86     99.01 o 
  13 -16   4     2458.26     2595.23    157.30 o 
  14 -16   4      143.91      303.24     84.22 o 
  15 -16   4     1056.97     1065.52    128.68 o 
  16 -16   4     2547.62     2059.90    169.35 o 
  17 -16   4      931.18      977.89    128.72 o 
  18 -16   4       11.94      -65.25     75.57 o 
 -14 -15   4       11.92      108.23    123.93 o 
 -13 -15   4      541.26      596.02    251.97 o 
 -12 -15   4      281.50      609.46    145.17 o 
 -11 -15   4      189.19       99.40    113.31 o 
 -10 -15   4        1.10       68.84    103.27 o 
  -9 -15   4    25573.37    27132.03    620.99 o 
  -8 -15   4      364.03      351.92     77.60 o 
  -7 -15   4     3619.03     3284.75    163.93 o 
  -6 -15   4      154.34      183.45     54.86 o 
  -5 -15   4     8020.50     8475.63    208.98 o 
  -4 -15   4        0.78       23.88     42.95 o 
  -3 -15   4     7698.01     7103.09    179.30 o 
  -2 -15   4      628.55      649.23     62.31 o 
  -1 -15   4    15279.13    15631.17    251.01 o 
   0 -15   4     2168.48     2268.34     96.09 o 
   1 -15   4     7138.00     6911.59    170.25 o 
   2 -15   4        7.78       65.33     45.12 o 
   3 -15   4     5836.41     6026.85    192.74 o 
   4 -15   4     1863.97     1557.64     94.42 o 
   5 -15   4      227.34      242.88     49.31 o 
   6 -15   4     1389.74     1249.07     84.68 o 
   7 -15   4        5.94      -46.90     44.91 o 
   8 -15   4     1246.34      991.47    106.93 o 
   9 -15   4        0.55      -51.22     51.26 o 
  10 -15   4     2704.82     2788.81    140.91 o 
  11 -15   4      996.33      925.70    103.19 o 
  12 -15   4     6538.31     6870.03    207.68 o 
  13 -15   4     1880.89     1878.41    128.42 o 
  14 -15   4    14923.00    14683.03    462.40 o 
  15 -15   4      110.22       27.61     75.83 o 
  16 -15   4      386.00      329.25     95.63 o 
  17 -15   4    10169.26    11257.96    329.84 o 
  18 -15   4     1690.56     1528.37    182.31 o 
 -15 -14   4      102.90      190.32    134.78 o 
 -14 -14   4       15.42      -23.77    106.76 o 
 -13 -14   4     5080.52     5649.01    314.10 o 
 -12 -14   4       51.50      -29.17    100.88 o 
 -11 -14   4      390.53      216.07    118.85 o 
 -10 -14   4       88.09      403.49    127.75 o 
  -9 -14   4     4022.50     3989.63    175.45 o 
  -8 -14   4      126.02      377.00     72.78 o 
  -7 -14   4        4.49      -52.12     47.52 o 
  -6 -14   4      203.79      142.69     50.00 o 
  -5 -14   4     3616.42     3606.04    133.94 o 
  -4 -14   4     2729.94     2654.06    100.24 o 
  -3 -14   4     2985.21     2938.92    137.63 o 
  -2 -14   4     1820.84     1362.38     74.57 o 
  -1 -14   4    15205.57    15011.23    220.19 o 
   0 -14   4    16803.68    17135.54    376.17 o 
   1 -14   4     4197.68     4037.57    112.85 o 
   2 -14   4    81450.12    83490.38    989.48 o 
   3 -14   4       95.92       57.29     43.59 o 
   4 -14   4     4723.62     4280.08    158.44 o 
   5 -14   4      458.28      506.63     57.23 o 
   6 -14   4    25843.03    26115.92    859.78 o 
   7 -14   4      138.22      116.61     55.42 o 
   8 -14   4    22381.35    23241.61    451.83 o 
   9 -14   4       46.09       42.79     68.99 o 
  10 -14   4    18843.20    19202.95    349.64 o 
  11 -14   4      516.49      391.69     69.22 o 
  12 -14   4      121.19      176.19     54.59 o 
  13 -14   4     1896.03     2067.45    128.30 o 
  14 -14   4      141.52      143.11     65.32 o 
  15 -14   4       16.15      -80.33     63.76 o 
  16 -14   4     5481.35     5468.44    223.08 o 
  17 -14   4      210.05      372.72     98.69 o 
  18 -14   4      737.81      795.06    217.64 o 
  19 -14   4        0.25      -35.47     74.99 o 
 -16 -13   4      171.35      255.77    142.45 o 
 -15 -13   4     1728.05     1805.16    374.34 o 
 -14 -13   4     1197.93     1342.57    325.34 o 
 -13 -13   4       14.82     -176.94     88.47 o 
 -12 -13   4       25.54       27.60     94.81 o 
 -11 -13   4      677.81      324.58    125.45 o 
 -10 -13   4      603.98     1048.85    124.75 o 
  -9 -13   4    28613.88    30233.07    495.03 o 
  -8 -13   4      690.98      699.04     74.55 o 
  -7 -13   4     3919.87     3780.26    123.26 o 
  -6 -13   4     3229.34     3422.41    116.57 o 
  -5 -13   4     1684.15     1378.62     80.34 o 
  -4 -13   4    16489.31    16143.84    257.76 o 
  -3 -13   4    32201.72    30346.67    390.66 o 
  -2 -13   4     3961.63     3887.64    105.80 o 
  -1 -13   4    10946.98    10301.02    169.30 o 
   0 -13   4      492.96      547.35     46.56 o 
   1 -13   4     2292.66     2192.18     78.75 o 
   2 -13   4    17237.35    17280.39    285.85 o 
   3 -13   4     7046.23     6342.74    171.07 o 
   4 -13   4    10171.14    10470.42    299.23 o 
   5 -13   4      583.34      649.77     59.43 o 
   6 -13   4     1357.16     1373.93    109.09 o 
   7 -13   4        0.23      -59.08     72.90 o 
   8 -13   4    29632.70    29692.17    448.32 o 
   9 -13   4     1460.96     1655.71    106.54 o 
  10 -13   4     2385.40     2068.85    115.05 o 
  11 -13   4      958.27     1127.28     92.05 o 
  12 -13   4     1224.29     1021.47     89.22 o 
  13 -13   4       65.91       15.56     46.22 o 
  14 -13   4       26.04       -6.50     52.92 o 
  15 -13   4     2080.40     1970.47    142.86 o 
  16 -13   4     3767.04     3465.43    301.38 o 
  17 -13   4    16081.49    17266.95    404.60 o 
  18 -13   4      328.92      275.98     88.36 o 
  19 -13   4     2470.49     2598.99    177.72 o 
 -16 -12   4       58.67      -53.13    109.71 o 
 -15 -12   4     5220.69     4973.43    302.79 o 
 -14 -12   4      257.86      344.87    127.25 o 
 -13 -12   4     1791.93     1677.82    153.16 o 
 -12 -12   4       52.15      -48.78     99.02 o 
 -11 -12   4      774.15      641.91    129.24 o 
 -10 -12   4      913.18     1015.36    139.41 o 
  -9 -12   4    18009.88    19103.69    337.72 o 
  -8 -12   4     1154.38     1221.39     86.97 o 
  -7 -12   4     3485.24     3161.74    111.85 o 
  -6 -12   4      407.83      351.15     51.78 o 
  -5 -12   4     1324.94     1085.65     99.41 o 
  -4 -12   4     2410.00     2269.09     94.88 o 
  -3 -12   4    45842.25    44579.08    515.16 o 
  -2 -12   4     4931.04     4639.25    101.47 o 
  -1 -12   4    11940.71    11760.76    162.51 o 
   0 -12   4      584.68      553.21     42.03 o 
   1 -12   4      889.44      791.88     46.77 o 
   2 -12   4     2526.09     2247.27     82.75 o 
   3 -12   4     1305.84     1048.84     68.30 o 
   4 -12   4     2072.55     1831.77    121.80 o 
   5 -12   4     2686.87     2637.49    126.97 o 
   6 -12   4    22246.32    23856.30    507.62 o 
   7 -12   4      135.95       68.09     44.35 o 
   8 -12   4    29017.81    31272.28    625.40 o 
   9 -12   4      227.01      161.53     53.69 o 
  10 -12   4      898.46      802.49     80.22 o 
  11 -12   4      238.18       89.90     49.47 o 
  12 -12   4     5142.67     5477.44    213.88 o 
  13 -12   4       25.56      -60.55     41.07 o 
  14 -12   4     1310.41     1044.69    102.73 o 
  15 -12   4      240.54      140.98     65.54 o 
  16 -12   4      599.98      669.08     98.64 o 
  17 -12   4     7363.79     8128.83    264.52 o 
  18 -12   4      764.22      997.93    118.15 o 
  19 -12   4       10.93        7.96    114.05 o 
 -17 -11   4     1575.65     1361.90    261.92 o 
 -16 -11   4        7.89       86.32    110.88 o 
 -15 -11   4     6374.99     6774.78    536.11 o 
 -14 -11   4      790.67     1522.81    147.76 o 
 -13 -11   4       10.10     -131.14     65.57 o 
 -12 -11   4      164.61       89.87     80.08 o 
 -11 -11   4       70.37     -126.56     63.28 o 
 -10 -11   4        1.72      315.23     54.32 o 
  -9 -11   4      865.99      858.61     72.30 o 
  -8 -11   4      160.45       92.26     42.75 o 
  -7 -11   4    18224.92    17881.21    399.15 o 
  -6 -11   4    10418.40    10603.49    191.57 o 
  -5 -11   4    12472.03    11936.97    272.61 o 
  -4 -11   4    27002.69    28461.98    471.72 o 
  -3 -11   4      440.70      337.41     44.09 o 
  -2 -11   4    18339.24    19845.95    226.55 o 
  -1 -11   4      574.26      702.49     44.49 o 
   0 -11   4    17335.12    17902.79    221.96 o 
   1 -11   4      442.21      296.66     30.43 o 
   2 -11   4    18738.56    19129.59    286.44 o 
   3 -11   4        4.50      -37.48     24.33 o 
   4 -11   4    50091.22    52005.30    747.01 o 
   5 -11   4        9.72      -30.31     51.34 o 
   6 -11   4    46058.54    46073.54    818.95 o 
   7 -11   4      943.30      791.62     96.21 o 
   8 -11   4    52624.80    51977.91    995.71 o 
   9 -11   4     6151.13     6793.46    277.49 o 
  10 -11   4     1074.05     1226.81     86.15 o 
  11 -11   4     4656.75     4785.56    151.92 o 
  12 -11   4    25365.72    25468.96    401.88 o 
  13 -11   4     1622.17     1553.42    116.75 o 
  14 -11   4     3152.26     2947.95    147.00 o 
  15 -11   4     2218.72     2084.66    134.81 o 
  16 -11   4     3342.51     3004.59    160.91 o 
  17 -11   4     1788.82     2243.96    156.30 o 
  18 -11   4      888.02     1203.92    170.47 o 
  19 -11   4     2264.22     2496.14    178.51 o 
  20 -11   4       27.22       58.97     82.00 o 
 -18 -10   4     1666.75     2610.78    244.81 o 
 -17 -10   4      480.91      317.46    105.80 o 
 -16 -10   4     1496.66     2334.55    193.96 o 
 -15 -10   4     6189.37     6733.02    269.89 o 
 -14 -10   4      129.71      335.64     95.37 o 
 -13 -10   4      778.77      415.82     95.28 o 
 -12 -10   4        5.53      -35.90     65.18 o 
 -11 -10   4      128.82       -5.79     63.87 o 
 -10 -10   4     2738.22     2718.79    130.73 o 
  -9 -10   4     7823.02     7918.21    236.21 o 
  -8 -10   4     2853.19     2647.49    146.93 o 
  -7 -10   4    18397.49    18262.67    361.65 o 
  -6 -10   4     2796.33     2932.00     99.16 o 
  -5 -10   4     7554.26     7344.41    204.98 o 
  -4 -10   4    57017.35    58915.63   1024.45 o 
  -3 -10   4    59970.25    58021.68    813.95 o 
  -2 -10   4      652.26      631.71     39.00 o 
  -1 -10   4       65.20       25.26     21.33 o 
   0 -10   4    45959.55    45612.22    450.66 o 
   1 -10   4     1354.83     1107.69     57.96 o 
   2 -10   4    39708.89    39196.92    563.39 o 
   3 -10   4     2844.22     2421.27    124.48 o 
   4 -10   4    19183.68    19378.36    342.36 o 
   5 -10   4      145.77       89.15     55.70 o 
   6 -10   4      118.84       90.17     33.76 o 
   7 -10   4      771.05      678.56     97.28 o 
   8 -10   4     5018.50     5956.33    239.73 o 
   9 -10   4     1748.25     1682.90    218.69 o 
  10 -10   4    20230.34    19277.96    495.74 o 
  11 -10   4    11706.35    12719.85    253.94 o 
  12 -10   4      326.51      339.06     58.82 o 
  13 -10   4      970.91      952.65     91.97 o 
  14 -10   4      432.75      389.33     81.46 o 
  15 -10   4     7078.19     7441.63    224.72 o 
  16 -10   4     1451.46     1301.07    115.08 o 
  17 -10   4     6893.09     6943.18    235.62 o 
  18 -10   4       28.60      160.70     82.13 o 
  19 -10   4     1596.71     1610.93    153.16 o 
  20 -10   4       99.50        8.29     80.44 o 
 -18  -9   4       32.66       85.69    119.25 o 
 -17  -9   4     1011.17      845.91    126.87 o 
 -16  -9   4      165.19      166.58    101.36 o 
 -15  -9   4    21965.38    22393.88    488.12 o 
 -14  -9   4       44.98       74.88     74.96 o 
 -13  -9   4      780.17      498.76     97.03 o 
 -12  -9   4       15.12      -66.47     59.18 o 
 -11  -9   4     3446.43     3333.25    172.66 o 
 -10  -9   4     1282.94     1284.13     79.97 o 
  -9  -9   4    26017.25    25521.75    379.98 o 
  -8  -9   4        5.55      -33.86     35.16 o 
  -7  -9   4    25649.47    24996.05    324.48 o 
  -6  -9   4     4028.41     4448.69    102.11 o 
  -5  -9   4     1719.95     1542.41     93.52 o 
  -4  -9   4     6315.98     6446.40    144.34 o 
  -3  -9   4     1541.76     1259.03     66.64 o 
  -2  -9   4      270.98      278.41     29.59 o 
  -1  -9   4    16114.54    14718.49    202.29 o 
   0  -9   4     8755.45     9201.09    172.68 o 
   1  -9   4     1072.29      905.93     63.44 o 
   2  -9   4    11610.63    12605.16    235.23 o 
   3  -9   4        1.23      -15.66     37.41 o 
   4  -9   4    24322.87    25593.57    483.21 o 
   5  -9   4      383.23      263.75     39.57 o 
   6  -9   4     2204.24     2132.42    134.29 o 
   7  -9   4       41.40       37.06     44.91 o 
   8  -9   4    13468.16    13245.37    364.05 o 
   9  -9   4      172.82      129.06     61.26 o 
  10  -9   4       88.17      214.92     73.82 o 
  11  -9   4     9394.18     9418.35    199.38 o 
  12  -9   4    30400.69    30659.49    439.72 o 
  13  -9   4     5010.86     4747.77    164.25 o 
  14  -9   4     7459.03     7378.32    213.85 o 
  15  -9   4     2928.00     3008.12    159.14 o 
  16  -9   4      231.57        7.26     61.04 o 
  17  -9   4    13648.02    13864.79    464.32 o 
  18  -9   4     1210.85      868.36    119.10 o 
  19  -9   4      200.41      154.29     89.83 o 
  20  -9   4      191.39      -59.03     78.52 o 
 -18  -8   4      510.95      653.95    220.23 o 
 -17  -8   4      119.08      -74.91     82.79 o 
 -16  -8   4      788.26     1416.01    158.08 o 
 -15  -8   4      148.68      109.42     84.06 o 
 -14  -8   4        2.18      359.60     87.23 o 
 -13  -8   4      134.68       57.12     63.68 o 
 -12  -8   4       46.23       18.70     66.76 o 
 -11  -8   4     2535.88     2231.88    141.73 o 
 -10  -8   4     1808.70     1780.13     89.60 o 
  -9  -8   4     1500.52     1494.64     89.38 o 
  -8  -8   4     8738.49     9162.36    181.13 o 
  -7  -8   4      916.28      976.17     53.19 o 
  -6  -8   4     7644.97     7584.63    135.30 o 
  -5  -8   4      476.89      451.99     47.71 o 
  -4  -8   4    19342.95    19532.96    284.25 o 
  -3  -8   4     3311.35     3176.54     82.43 o 
  -2  -8   4     7759.59     8209.59    134.48 o 
  -1  -8   4     9246.05     8504.35    154.47 o 
   0  -8   4   103112.85   101494.98   1749.24 o 
   1  -8   4       93.26       70.61     27.06 o 
   2  -8   4    99233.78   101427.47   1868.20 o 
   3  -8   4      322.62      231.54     54.32 o 
   4  -8   4    12071.24    13251.57    468.29 o 
   5  -8   4     2318.29     1702.98    443.07 o 
   6  -8   4    59759.23    66821.23    890.02 o 
   7  -8   4       20.45      -25.17     46.28 o 
   8  -8   4     7496.68     8103.20    264.24 o 
   9  -8   4     2286.23     2259.46    146.36 o 
  10  -8   4    13845.63    15507.76    405.85 o 
  11  -8   4      470.87      507.15     56.50 o 
  12  -8   4     8837.70     9040.21    219.45 o 
  13  -8   4      142.91       67.16     97.51 o 
  14  -8   4      142.94      165.13     55.70 o 
  15  -8   4     5248.95     5901.60    193.89 o 
  16  -8   4      969.49     1136.66    106.28 o 
  17  -8   4      674.28      269.90    111.99 o 
  18  -8   4      585.00      593.17    112.12 o 
  19  -8   4     2150.46     2432.91    186.67 o 
  20  -8   4       25.89      -89.72     79.16 o 
 -19  -7   4     4221.35     3621.70    225.71 o 
 -18  -7   4        0.16      -37.82     80.69 o 
 -17  -7   4      168.34     -154.84     77.42 o 
 -16  -7   4       31.07       84.30     88.30 o 
 -15  -7   4     9093.33     9530.10    316.88 o 
 -14  -7   4       65.84      305.25     80.32 o 
 -13  -7   4      637.88      332.61     84.12 o 
 -12  -7   4     2480.43     3292.21    166.12 o 
 -11  -7   4    18450.57    17958.55    371.56 o 
 -10  -7   4    12883.69    13051.48    301.44 o 
  -9  -7   4    20006.73    18767.88    294.55 o 
  -8  -7   4     5166.67     5072.21    140.43 o 
  -7  -7   4     7148.10     6637.39    117.74 o 
  -6  -7   4    24375.87    23989.51    270.97 o 
  -5  -7   4     4618.70     4707.57    117.73 o 
  -4  -7   4        2.56       16.94     17.16 o 
  -3  -7   4       13.93       26.98     25.59 o 
  -2  -7   4    72392.71    69537.48    694.61 o 
  -1  -7   4    10653.09     9162.13    395.44 o 
   0  -7   4    30653.98    29403.40    435.45 o 
   1  -7   4     2943.37     2710.69    168.37 o 
   2  -7   4    16052.59    15397.50    478.26 o 
   3  -7   4       49.07      -27.86     48.37 o 
   4  -7   4     1176.23     1543.05    146.62 o 
   5  -7   4      403.54      206.59     34.43 o 
   6  -7   4   138999.83   142520.36   1755.76 o 
   7  -7   4    14731.00    13952.32    215.57 o 
   8  -7   4     2501.00     2244.33     78.86 o 
   9  -7   4     2624.07     2749.57    286.82 o 
  10  -7   4     3867.45     3902.91    183.22 o 
  11  -7   4    14071.48    13959.85    271.05 o 
  12  -7   4      111.51      -15.95     41.91 o 
  13  -7   4      766.88      788.26     78.59 o 
  14  -7   4     3148.93     2914.54    145.19 o 
  15  -7   4     4723.06     4697.46    237.35 o 
  16  -7   4     1715.65     1150.30    160.31 o 
  17  -7   4    25278.57    26945.44    765.34 o 
  18  -7   4        8.18      -35.59    102.06 o 
  19  -7   4      940.17      862.12    124.45 o 
  20  -7   4       31.90      -66.38     81.01 o 
 -19  -6   4      392.12      221.71    122.30 o 
 -18  -6   4      165.89      194.34     92.85 o 
 -17  -6   4     2777.93     2614.80    183.52 o 
 -16  -6   4      349.03      352.02     95.14 o 
 -15  -6   4     5451.71     5622.65    224.84 o 
 -14  -6   4      192.90      267.07     81.04 o 
 -13  -6   4    27311.47    27813.51    512.52 o 
 -12  -6   4      318.71      297.43     75.51 o 
 -11  -6   4      247.16      209.18     67.60 o 
 -10  -6   4     2706.03     2680.39     95.24 o 
  -9  -6   4    22703.12    22022.24    338.62 o 
  -8  -6   4    10109.67    10470.83    163.99 o 
  -7  -6   4     3990.89     4024.90     94.21 o 
  -6  -6   4     1651.05     1088.38     53.52 o 
  -5  -6   4    27651.91    24734.72    333.06 o 
  -4  -6   4    22333.62    22673.12    249.70 o 
  -3  -6   4    11618.30    11441.70    321.25 o 
  -2  -6   4    27268.22    26787.49    350.52 o 
  -1  -6   4     1955.10     1711.80     60.69 o 
   0  -6   4     5622.33     5763.38    110.74 o 
   1  -6   4     2528.76     2424.68    150.88 o 
   3  -6   4      527.17      504.46     52.12 o 
   4  -6   4     2006.78     2521.80     90.00 o 
   5  -6   4    16888.00    16512.60    249.41 o 
   6  -6   4    73427.91    75353.10   2133.17 o 
   7  -6   4     1048.36      896.39     52.15 o 
   8  -6   4    30121.01    31736.20    398.51 o 
   9  -6   4     1559.71     1413.41     66.98 o 
  10  -6   4     9974.68    10469.66    278.67 o 
  11  -6   4     2162.57     1956.80    173.66 o 
  12  -6   4     2511.61     2551.83    122.24 o 
  13  -6   4     4145.85     4255.48    174.56 o 
  14  -6   4        9.33       15.77     42.56 o 
  15  -6   4      240.79      233.14    101.71 o 
  16  -6   4      147.10      124.97     65.40 o 
  17  -6   4     6566.56     6713.71    262.63 o 
  18  -6   4      240.96      580.38    112.23 o 
  19  -6   4      287.15      147.22     89.79 o 
  20  -6   4       19.39      -27.34     82.81 o 
 -20  -5   4     1331.33     2774.39    259.08 o 
 -19  -5   4     1668.97     1394.78    235.97 o 
 -18  -5   4       30.34       69.01    104.71 o 
 -17  -5   4     2848.01     2545.90    175.78 o 
 -16  -5   4      165.60      -13.36     67.79 o 
 -15  -5   4     2547.24     2696.26    169.14 o 
 -14  -5   4     1292.95     1861.12    236.39 o 
 -13  -5   4     4350.72     4091.27    184.29 o 
 -12  -5   4     2305.83     2618.11    149.44 o 
 -11  -5   4     4004.64     4065.43    297.14 o 
 -10  -5   4      991.07     1110.88     79.36 o 
  -9  -5   4     1079.95      978.58     62.34 o 
  -8  -5   4    12583.66    12676.99    212.89 o 
  -7  -5   4     1246.46      957.19     48.77 o 
  -6  -5   4    79739.95    77058.89    771.90 o 
  -5  -5   4     1699.98     1440.13     74.98 o 
  -4  -5   4     1496.35     1335.01     47.93 o 
  -3  -5   4     2125.85     1857.21     75.22 o 
  -2  -5   4    64074.32    65673.38    830.63 o 
  -1  -5   4     1985.72     1939.30     59.05 o 
   0  -5   4    38806.43    42185.98    762.30 o 
   2  -5   4    17377.58    18156.15    601.05 o 
   3  -5   4     3824.46     3583.13     95.35 o 
   4  -5   4    19348.67    23240.08    326.83 o 
   5  -5   4      105.20      178.36     23.28 o 
   6  -5   4   111063.44   114225.03   1362.11 o 
   7  -5   4     9508.38     9253.52    167.08 o 
   8  -5   4     8989.11     8398.24    166.02 o 
   9  -5   4     8505.55     8543.58    175.08 o 
  10  -5   4     1474.84     1327.49     74.41 o 
  11  -5   4      356.38       82.25     62.55 o 
  12  -5   4    23951.51    24732.69    409.36 o 
  13  -5   4     6083.14     5904.36    228.62 o 
  14  -5   4        7.28      -10.69     39.98 o 
  15  -5   4      152.54       64.58     57.35 o 
  16  -5   4      581.98      599.12     93.69 o 
  17  -5   4     4884.28     4943.25    224.27 o 
  18  -5   4        7.17       20.05     99.12 o 
  19  -5   4      731.63      872.48    128.25 o 
  20  -5   4        0.22      107.63     94.29 o 
 -20  -4   4        5.81       15.37    158.15 o 
 -19  -4   4      799.76      776.48    148.04 o 
 -18  -4   4       59.79      586.91    109.31 o 
 -17  -4   4     1558.35     1953.45    175.67 o 
 -16  -4   4      453.48      594.46     97.62 o 
 -15  -4   4     1162.02     1296.08    125.68 o 
 -14  -4   4      606.06      870.42    105.31 o 
 -13  -4   4    13337.00    12917.25    309.14 o 
 -12  -4   4     3193.40     3219.11    177.35 o 
 -11  -4   4     3346.46     3158.12    143.23 o 
 -10  -4   4      666.02      500.54     42.75 o 
  -9  -4   4    10398.95     9573.69    175.60 o 
  -8  -4   4     2306.43     2328.98     81.71 o 
  -7  -4   4      244.35      201.39     23.01 o 
  -6  -4   4    87741.51    86829.34    962.79 o 
  -5  -4   4    40794.27    37090.94    395.79 o 
  -4  -4   4     6503.73     7043.83    101.89 o 
  -3  -4   4    14496.08    12732.06    213.82 o 
  -2  -4   4    23700.86    25041.62    353.13 o 
  -1  -4   4     2993.17     2559.87     99.04 o 
   0  -4   4     2541.24     3524.90    104.25 o 
   1  -4   4     1165.57      945.46     41.65 o 
   2  -4   4    56794.14    60311.54   1393.15 o 
   3  -4   4     9907.14     9423.03    440.19 o 
   4  -4   4     4709.83     5467.86    161.77 o 
   5  -4   4    13848.97    13013.33    248.83 o 
   6  -4   4      358.54      418.35     35.86 o 
   7  -4   4      691.41      888.50     44.93 o 
   8  -4   4    32605.47    34191.86    412.49 o 
   9  -4   4      534.86      447.42     53.21 o 
  10  -4   4      255.46      364.80     79.90 o 
  11  -4   4     7548.91     7160.49    179.65 o 
  12  -4   4       12.18      -18.71     60.17 o 
  13  -4   4    20401.70    21761.55    381.14 o 
  14  -4   4      861.92      820.57     92.16 o 
  15  -4   4      162.79       30.55     71.61 o 
  16  -4   4      319.08      330.31     78.43 o 
  17  -4   4    14753.33    15469.73    402.71 o 
  18  -4   4       11.78      -22.88     77.85 o 
  19  -4   4      817.59      401.78    154.30 o 
  20  -4   4      216.79      800.52    130.32 o 
 -20  -3   4      201.43      295.32    127.72 o 
 -19  -3   4      292.18      186.20    109.48 o 
 -18  -3   4      185.02      425.30    129.92 o 
 -17  -3   4    24724.83    25384.71    512.75 o 
 -16  -3   4      214.59      222.03     73.51 o 
 -15  -3   4    41093.87    40591.94    831.28 o 
 -14  -3   4      414.02      477.53     88.01 o 
 -13  -3   4      540.66      329.11     75.40 o 
 -12  -3   4      202.28      203.83     61.78 o 
 -11  -3   4    25843.21    24261.75    533.08 o 
 -10  -3   4      132.51      176.55     57.92 o 
  -9  -3   4     5068.68     4829.35    114.00 o 
  -8  -3   4       30.28       24.28     24.65 o 
  -7  -3   4    36002.45    35101.09    381.03 o 
  -6  -3   4    14313.62    13767.11    174.44 o 
  -5  -3   4     5738.17     4924.68     88.19 o 
  -4  -3   4    15504.02    16524.86    256.27 o 
  -3  -3   4        6.21      -37.57     18.79 o 
  -2  -3   4      903.52      888.14     45.75 o 
  -1  -3   4      209.64      115.89     27.46 o 
   0  -3   4       44.90       54.35     28.76 o 
   1  -3   4     6366.40     5209.04    141.12 o 
   2  -3   4     1119.65     2123.75    140.60 o 
   3  -3   4      732.24      525.59     51.68 o 
   4  -3   4    22594.41    25086.08    455.76 o 
   5  -3   4     2815.33     1635.45     72.05 o 
   6  -3   4    67504.60    69086.43    715.37 o 
   7  -3   4      279.73      344.82     31.94 o 
   8  -3   4     9731.95     9878.45    157.17 o 
   9  -3   4    12035.34    11480.27    180.83 o 
  10  -3   4      789.24      620.81     55.84 o 
  11  -3   4    58537.95    59990.33   1158.96 o 
  12  -3   4    23514.61    24229.53    721.80 o 
  13  -3   4     3495.59     3298.08    155.45 o 
  14  -3   4        5.95       -1.90     48.49 o 
  15  -3   4     4278.90     4094.21    319.25 o 
  16  -3   4        4.59       -1.53     56.89 o 
  17  -3   4     2663.28     2787.54    175.04 o 
  18  -3   4      177.66      440.77    164.28 o 
  19  -3   4     1653.64     1113.51    180.56 o 
  20  -3   4     1587.25     2657.05    323.43 o 
 -20  -2   4        0.84      204.14    111.68 o 
 -19  -2   4     1145.71     1184.29    169.62 o 
 -18  -2   4      467.15     1169.99    165.44 o 
 -17  -2   4      410.94      437.44    115.38 o 
 -16  -2   4     1543.61     1822.05    140.31 o 
 -14  -2   4     6166.85     6324.08    214.08 o 
 -13  -2   4       11.12      -41.21     39.14 o 
 -12  -2   4    10695.00    10733.12    259.40 o 
 -11  -2   4     1181.79     1272.51     96.32 o 
 -10  -2   4      129.37       20.82     37.40 o 
  -9  -2   4      288.34      296.22     52.55 o 
  -8  -2   4    36270.34    37308.66    401.41 o 
  -7  -2   4      132.31      124.47     34.83 o 
  -6  -2   4    58030.09    59323.07    999.40 o 
  -5  -2   4     3978.57     4208.04     85.20 o 
  -4  -2   4    37322.16    39155.29    447.02 o 
  -3  -2   4       11.70      -34.86     17.43 o 
  -2  -2   4    18862.03    21162.01    270.82 o 
  -1  -2   4        0.22        7.03     16.17 o 
   1  -2   4     5479.25     4393.05     82.74 o 
   2  -2   4    31789.46    33485.48    560.41 o 
   3  -2   4     1550.05     1198.82     68.12 o 
   4  -2   4     7174.40     7588.89    180.75 o 
   5  -2   4     1663.16     1445.74     86.13 o 
   6  -2   4    52748.13    54036.07    515.97 o 
   7  -2   4     1802.59     1919.80     58.89 o 
   8  -2   4     6888.68     7570.95    143.70 o 
   9  -2   4      963.88      926.15     46.43 o 
  10  -2   4      775.50      799.51    118.64 o 
  11  -2   4     1208.38     1167.57    102.31 o 
  12  -2   4     9164.79    10331.67    583.04 o 
  13  -2   4     7205.89     8415.00    359.16 o 
  14  -2   4        9.57       82.00     72.86 o 
  15  -2   4      818.68      650.02    103.31 o 
  16  -2   4        0.54      -25.72     58.01 o 
  17  -2   4       45.33      109.17     77.74 o 
  18  -2   4        7.25      243.45     97.82 o 
  19  -2   4     4742.30     4244.99    346.33 o 
  20  -2   4       30.10       77.98     89.38 o 
 -20  -1   4        8.06      186.84    112.04 o 
 -19  -1   4      730.45      824.79    201.87 o 
 -18  -1   4       57.89      289.10    116.79 o 
 -17  -1   4    13677.79    13424.80    431.74 o 
 -16  -1   4      440.67      256.52    251.97 o 
 -15  -1   4    16617.75    16204.80    454.03 o 
 -14  -1   4     1226.96     1015.23    115.06 o 
 -13  -1   4      478.61      363.49     58.09 o 
 -12  -1   4    24746.02    26353.55    454.07 o 
 -11  -1   4    17843.01    17428.04    331.12 o 
 -10  -1   4        0.74       44.02     36.36 o 
  -9  -1   4     6265.59     6311.24    107.79 o 
  -8  -1   4     1369.20     1758.44    106.80 o 
  -7  -1   4    10635.91     9969.09    155.60 o 
  -6  -1   4     7301.16     6245.95    151.06 o 
  -5  -1   4      696.46      796.99     48.86 o 
  -4  -1   4    33762.06    36062.32   1082.64 o 
  -3  -1   4       44.67       32.90     16.35 o 
  -2  -1   4    12368.84    11984.88    217.21 o 
  -1  -1   4        0.42      -13.69     15.94 o 
   0  -1   4    40884.00    44737.96    932.97 o 
   1  -1   4      823.08      903.65     35.55 o 
   2  -1   4    27856.56    29108.47    400.12 o 
   3  -1   4     1279.91     1428.94     33.28 o 
   4  -1   4    32534.85    34766.06    753.75 o 
   5  -1   4     2035.86     1821.72     36.90 o 
   6  -1   4    17963.21    19053.35    207.64 o 
   7  -1   4    32200.44    31185.47    379.78 o 
   8  -1   4     1868.18     2074.36     54.81 o 
   9  -1   4     4526.33     4490.55    166.73 o 
  11  -1   4    40575.02    42041.36   1022.68 o 
  12  -1   4      815.59      817.85     90.76 o 
  13  -1   4     1151.22      875.42     96.39 o 
  14  -1   4      989.97     1031.14    109.81 o 
  15  -1   4    13275.35    12509.18    416.01 o 
  16  -1   4     1171.00     1003.00    120.47 o 
  17  -1   4     7578.89     7460.72    334.29 o 
  18  -1   4      297.99      371.13    113.14 o 
  19  -1   4     2442.35     2764.14    203.58 o 
 -21   0   4     3581.23     3737.69    327.42 o 
 -20   0   4       62.59      322.77    120.16 o 
 -19   0   4     3495.24     2825.91    234.28 o 
 -18   0   4      274.50      213.16    177.39 o 
 -17   0   4     4711.08     4443.44    250.84 o 
 -16   0   4     2532.81     2964.08    205.73 o 
 -15   0   4     2395.01     1720.92    183.90 o 
 -14   0   4     5572.65     5420.11    191.06 o 
 -13   0   4     2104.38     1854.52    116.54 o 
 -12   0   4      396.64      162.10     65.61 o 
 -11   0   4    32828.44    32294.87    510.30 o 
 -10   0   4     9695.63     9165.07    247.29 o 
  -9   0   4    21010.13    19471.30    237.83 o 
  -8   0   4   109381.11   111770.33   1079.02 o 
  -7   0   4      148.79      160.98     32.95 o 
  -6   0   4       23.76       -0.58     22.30 o 
  -5   0   4     1605.32     1609.59    108.99 o 
  -4   0   4      237.04      136.21     33.86 o 
  -3   0   4        2.39      -34.66     17.33 o 
  -2   0   4    56265.93    61843.12    760.17 o 
  -1   0   4      557.59      434.12     54.62 o 
   0   0   4    16341.78    17996.48    309.53 o 
   1   0   4       13.93        5.81     11.41 o 
   2   0   4      241.15      214.70     16.35 o 
   3   0   4     5844.77     5890.78     88.71 o 
   4   0   4     1268.53     1519.42     42.83 o 
   5   0   4     5184.66     5076.24    108.16 o 
   6   0   4    18458.51    17765.07    198.74 o 
   7   0   4    15934.61    14890.25    268.40 o 
   8   0   4     4773.04     4802.89    110.51 o 
   9   0   4       44.46       59.08     45.24 o 
  11   0   4     3087.43     2901.42    135.40 o 
  12   0   4     1569.27     2006.14    393.40 o 
  13   0   4      135.41       30.76     60.29 o 
  14   0   4      207.46      237.94     75.98 o 
  15   0   4     5645.87     5677.94    233.19 o 
  16   0   4       53.87      214.69     95.97 o 
  17   0   4     5318.49     5549.81    249.03 o 
  18   0   4     1661.44     3881.71    281.57 o 
  19   0   4     1617.22     1542.53    167.45 o 
 -21   1   4     6756.24     6607.11    342.28 o 
 -20   1   4       17.21      518.31    185.24 o 
 -19   1   4      837.88      955.69    223.78 o 
 -18   1   4     1042.86     1369.65    173.96 o 
 -17   1   4     1658.76     1552.33    172.90 o 
 -16   1   4      744.28      861.19    126.89 o 
 -15   1   4      578.74      380.29    151.25 o 
 -14   1   4      725.85      856.24    154.54 o 
 -13   1   4     3076.04     3127.79    173.67 o 
 -12   1   4    31451.60    30893.85    438.59 o 
 -11   1   4     8865.57     8398.62    214.11 o 
 -10   1   4     4142.75     4047.20    109.35 o 
  -9   1   4     5708.48     4712.07    115.25 o 
  -8   1   4      987.84      860.54     65.41 o 
  -7   1   4     1917.65     1591.74     59.13 o 
  -6   1   4   110292.77   115806.87   1794.79 o 
  -5   1   4     2555.93     2263.81     77.41 o 
  -4   1   4   108927.94   118544.71   2077.91 o 
  -3   1   4      645.96      547.48     41.44 o 
  -2   1   4     6588.08     7584.49    135.80 o 
  -1   1   4      351.14      212.08     31.12 o 
   0   1   4    48704.01    49250.21    768.12 o 
   1   1   4     1385.42     1041.79     61.24 o 
   2   1   4    47472.74    49795.16    614.83 o 
   3   1   4      595.59      445.55     30.95 o 
   4   1   4    35357.71    37903.93    521.90 o 
   5   1   4      808.33      777.90     53.29 o 
   6   1   4    87189.55    92986.49   1128.91 o 
   7   1   4    20170.43    17976.96    264.73 o 
   8   1   4     2603.54     2367.00    169.00 o 
  11   1   4      364.59      201.52     57.14 o 
  12   1   4      661.28      712.77     93.08 o 
  13   1   4     2611.86     2292.92    176.99 o 
  14   1   4      181.56      735.30    103.32 o 
  15   1   4     3900.23     3326.71    187.28 o 
  16   1   4       45.81      282.65     81.17 o 
  17   1   4     2513.44     2261.23    183.12 o 
  18   1   4       60.56       94.99     89.79 o 
  19   1   4      800.86      899.38    218.82 o 
 -21   2   4      992.17     1254.70    191.27 o 
 -20   2   4      131.32      313.23    188.71 o 
 -19   2   4     2848.14     2468.62    222.71 o 
 -18   2   4      729.72      730.59    192.54 o 
 -17   2   4     4345.08     3993.74    240.69 o 
 -16   2   4        1.52      -15.07     89.71 o 
 -15   2   4       16.44      -82.80     56.47 o 
 -14   2   4       32.10      -40.04     49.66 o 
 -13   2   4     3129.56     3294.27    125.91 o 
 -12   2   4    10508.00    10761.11    221.51 o 
 -11   2   4    15350.74    14789.90    294.89 o 
 -10   2   4     2564.76     2923.58    116.21 o 
  -9   2   4     2262.93     2142.02    119.94 o 
  -8   2   4    55205.21    59663.15    609.04 o 
  -7   2   4      752.16      630.77     36.97 o 
  -6   2   4    66638.32    66613.16    940.24 o 
  -5   2   4     3085.11     2708.33     64.26 o 
  -4   2   4     5971.19     5896.22    126.86 o 
  -3   2   4      264.76      226.55     31.54 o 
  -2   2   4     9395.93    10670.78    324.45 o 
  -1   2   4     1683.85     1502.83     67.82 o 
   0   2   4      675.26     1594.52     57.09 o 
   1   2   4    10507.49     9759.20    351.87 o 
   2   2   4     8936.78     9004.78    178.39 o 
   3   2   4    12276.64    12537.45    250.13 o 
   4   2   4     1139.24     1015.19     62.38 o 
   5   2   4    21615.34    22134.58    553.05 o 
   6   2   4      928.27      458.77     69.39 o 
   7   2   4    39941.65    37731.98    869.20 o 
   8   2   4      572.46      760.66     72.00 o 
  11   2   4     2054.72     1937.54    128.81 o 
  12   2   4      260.15      318.63     76.47 o 
  13   2   4    19047.23    17642.68    427.48 o 
  14   2   4      109.31      134.13     84.96 o 
  15   2   4     3284.07     3640.24    195.61 o 
  16   2   4      429.50      350.62    120.10 o 
  17   2   4     6160.61     6724.91    285.16 o 
  18   2   4      385.76      577.65    118.00 o 
  19   2   4        1.66     -124.41     79.96 o 
 -21   3   4     7590.92     7052.66    349.72 o 
 -20   3   4       40.70      148.76    171.09 o 
 -19   3   4      263.45      185.04    114.09 o 
 -18   3   4      226.63       16.40     98.14 o 
 -17   3   4    26754.71    27625.76    608.09 o 
 -16   3   4     2988.55     2872.59    169.77 o 
 -15   3   4     5464.63     5521.78    203.17 o 
 -14   3   4     8598.89     8813.23    430.77 o 
 -13   3   4     7636.01     7476.86    183.62 o 
 -12   3   4     6853.79     6258.07    165.95 o 
 -11   3   4     3631.26     3348.73    127.39 o 
 -10   3   4      480.14      476.11     57.11 o 
  -9   3   4     2615.93     2526.06     78.99 o 
  -8   3   4     3353.42     3052.73    153.31 o 
  -7   3   4     1624.82     1558.55     60.45 o 
  -6   3   4    17751.73    16267.37    225.72 o 
  -5   3   4     2105.96     2058.95     77.13 o 
  -4   3   4    28283.33    28891.39    309.20 o 
  -3   3   4      253.03      164.19     43.01 o 
  -2   3   4    35125.53    37058.11    699.79 o 
  -1   3   4      434.78      480.79     39.16 o 
   0   3   4    14105.69    15495.29    241.31 o 
   1   3   4    12502.25    11545.22    246.02 o 
   2   3   4    63836.88    64965.49   1132.65 o 
   3   3   4     4316.00     4108.61    104.91 o 
   4   3   4     5887.37     6284.32    167.96 o 
   5   3   4    34259.45    31953.90    444.83 o 
   6   3   4    54404.01    53241.24    696.67 o 
   7   3   4     5212.63     4861.24    186.12 o 
   8   3   4      441.13      322.06     63.30 o 
  10   3   4     3467.41     3108.28    180.81 o 
  11   3   4     9628.81     9804.82    288.71 o 
  12   3   4     2126.12     2816.46    265.47 o 
  13   3   4     1950.71     2094.14    166.52 o 
  14   3   4      453.18      858.09    114.47 o 
  15   3   4      680.47      639.99    110.75 o 
  16   3   4       88.43       44.02     75.06 o 
  17   3   4      888.96      693.04    130.18 o 
  18   3   4      162.73      112.86     97.70 o 
 -21   4   4       34.35       53.08    135.91 o 
 -20   4   4      594.92      648.29    148.71 o 
 -19   4   4     1253.51     1016.36    156.11 o 
 -18   4   4     1961.76     1947.09    197.70 o 
 -17   4   4     1781.08     1562.54    154.17 o 
 -16   4   4     5145.96     4669.02    201.35 o 
 -15   4   4     2021.81     2144.33    148.02 o 
 -14   4   4     1068.74     1103.86    109.26 o 
 -13   4   4     4261.18     3843.78    133.63 o 
 -12   4   4     4739.92     4812.06    308.10 o 
 -11   4   4     3046.81     2529.40    127.07 o 
 -10   4   4    21958.48    21713.14    287.77 o 
  -9   4   4      574.08      450.33     35.44 o 
  -8   4   4     7501.09     7571.52    127.60 o 
  -7   4   4     2347.77     2711.94     64.73 o 
  -6   4   4   165072.55   176145.84   1883.42 o 
  -5   4   4       69.12       63.05     19.83 o 
  -4   4   4    11750.45    11997.38    152.30 o 
  -3   4   4     1477.45     1349.96     72.61 o 
  -2   4   4    12861.12    11469.35    248.24 o 
  -1   4   4      290.80      240.00     33.50 o 
   0   4   4   178861.38   197714.41   3950.92 o 
   1   4   4    26006.33    24245.98    447.28 o 
   2   4   4    19194.99    20729.40    414.90 o 
   3   4   4     2049.16     1805.13     64.67 o 
   4   4   4       81.56      112.96     26.36 o 
   5   4   4     9343.36     8502.55    152.75 o 
   6   4   4     1652.17     1845.97    105.72 o 
   7   4   4     1809.33     1883.49     81.09 o 
   8   4   4     1412.41     1957.90    182.85 o 
   9   4   4     1508.97     1506.65    122.73 o 
  10   4   4     1838.04     2200.82    142.43 o 
  11   4   4     1709.47     1692.09    142.08 o 
  12   4   4        4.33      367.97     85.31 o 
  13   4   4    20347.87    20382.65    494.93 o 
  14   4   4      155.94      131.87     74.57 o 
  15   4   4      576.17      397.91     94.18 o 
  16   4   4      670.19      722.07    124.17 o 
  17   4   4        5.79     -126.95     80.45 o 
  18   4   4      230.65      212.23    104.54 o 
 -21   5   4       32.74     -178.25     89.13 o 
 -20   5   4        2.09     -211.02    105.51 o 
 -19   5   4      170.15      102.67    102.18 o 
 -18   5   4     3194.29     3095.91    242.46 o 
 -17   5   4    18478.79    19196.47    439.09 o 
 -16   5   4        5.70      -34.70     68.36 o 
 -15   5   4     9115.20     9087.11    265.24 o 
 -14   5   4    10764.21    10417.40    277.15 o 
 -13   5   4     1026.70      984.24     77.04 o 
 -12   5   4    10785.53    10744.65    220.95 o 
 -11   5   4    13151.97    13195.76    224.61 o 
 -10   5   4      999.93      915.30     60.17 o 
  -9   5   4      948.10      801.77     43.16 o 
  -8   5   4    23907.02    25347.80    304.66 o 
  -7   5   4       59.22       83.66     22.71 o 
  -6   5   4     2190.34     2210.71     75.57 o 
  -5   5   4      761.11      650.52     61.54 o 
  -4   5   4       55.98        7.89     17.53 o 
  -3   5   4       79.41       81.62     20.98 o 
  -2   5   4     9505.05    10751.54    194.80 o 
  -1   5   4     2950.17     2696.55    151.41 o 
   0   5   4     4357.56     3938.92    232.26 o 
   1   5   4    36033.05    34386.46    486.21 o 
   2   5   4     9136.22     8985.14    181.99 o 
   3   5   4        8.22      -10.42     18.79 o 
   4   5   4     1911.24     1941.06    105.69 o 
   5   5   4        2.97       -4.37     22.04 o 
   6   5   4      297.85      254.99     37.00 o 
   7   5   4    40802.29    38125.39    476.15 o 
   8   5   4       77.86       53.28     50.76 o 
   9   5   4    21607.63    21585.33    472.89 o 
  10   5   4     1956.26     2071.76    181.89 o 
  11   5   4    21479.97    20710.28    776.72 o 
  12   5   4      532.14      872.77    121.80 o 
  13   5   4     1821.99     1956.29    302.77 o 
  14   5   4        8.19       23.41     66.42 o 
  15   5   4     7735.04     7436.45    301.02 o 
  16   5   4       81.22       18.69     89.63 o 
  17   5   4     1953.91     1784.29    186.38 o 
  18   5   4        8.93       43.15     96.44 o 
 -21   6   4      126.82      -44.14    113.59 o 
 -20   6   4      720.25      387.26    126.22 o 
 -19   6   4     2113.11     1949.80    293.60 o 
 -18   6   4        2.84       66.68     85.92 o 
 -17   6   4    13177.25    12939.19    371.58 o 
 -16   6   4     4254.50     3981.23    280.00 o 
 -15   6   4     2288.61     2017.70    146.81 o 
 -14   6   4    11254.57    11535.94    296.65 o 
 -13   6   4      248.11      257.57     50.42 o 
 -12   6   4      331.13      308.56     49.29 o 
 -11   6   4    10122.80     9424.02    181.85 o 
 -10   6   4    48011.91    47024.30    485.39 o 
  -9   6   4      916.74      727.75     39.65 o 
  -8   6   4    13168.06    13290.53    179.23 o 
  -7   6   4      710.91      613.33     41.40 o 
  -6   6   4    61020.16    64346.05    600.01 o 
  -5   6   4       81.26       -3.61     22.20 o 
  -4   6   4     6227.31     5537.63    135.59 o 
  -3   6   4     2753.07     2462.54     77.84 o 
  -2   6   4    10317.76    10772.75    194.60 o 
  -1   6   4     1448.30     1308.23     87.42 o 
   0   6   4    42800.49    42570.74    451.51 o 
   1   6   4    10834.62    10243.80    167.86 o 
   2   6   4    29283.05    29039.80    366.53 o 
   3   6   4     3424.55     3262.80     84.83 o 
   4   6   4     9376.44    10087.45    298.39 o 
   5   6   4        2.74      -85.35     47.85 o 
   6   6   4     2792.98     2986.10    102.11 o 
   7   6   4     3012.03     3024.20    110.43 o 
   8   6   4     4369.31     4575.41    426.18 o 
   9   6   4     2649.81     2483.42    163.10 o 
  10   6   4      872.57      894.55    254.09 o 
  11   6   4     1894.20     1885.64    158.34 o 
  12   6   4     1118.13     2334.49    299.39 o 
  13   6   4      112.92       95.80     78.45 o 
  14   6   4      226.49      359.80    112.12 o 
  15   6   4     4709.92     4800.98    255.81 o 
  16   6   4      608.16     1084.56    154.03 o 
  17   6   4     1804.22     1347.78    172.48 o 
 -21   7   4     1782.72     1721.96    242.13 o 
 -20   7   4      228.03       -2.48     98.75 o 
 -19   7   4     1711.00     1762.43    159.64 o 
 -18   7   4     2077.37     1870.30    158.86 o 
 -17   7   4      405.49      360.74     99.18 o 
 -16   7   4     2411.08     2440.27    142.24 o 
 -15   7   4     5961.37     6491.68    227.93 o 
 -14   7   4     2712.01     2084.91    116.97 o 
 -13   7   4     1125.93     1031.69     73.98 o 
 -12   7   4    14420.21    15144.31    249.38 o 
 -11   7   4      627.58      534.80     50.89 o 
 -10   7   4     7859.36     8820.23    154.20 o 
  -9   7   4      108.59      103.48     30.07 o 
  -8   7   4     3278.24     3179.15     88.85 o 
  -7   7   4      119.88      210.92     30.08 o 
  -6   7   4       18.81       15.84     19.55 o 
  -5   7   4     1787.23     1908.62     70.70 o 
  -4   7   4    50368.91    52917.64    562.29 o 
  -3   7   4      274.42      308.28     36.39 o 
  -2   7   4    22070.77    21827.10    320.34 o 
  -1   7   4      238.47      164.35     24.90 o 
   0   7   4    72289.55    79188.38    722.64 o 
   1   7   4    41356.69    39387.14    389.68 o 
   2   7   4      660.08      428.98     36.99 o 
   3   7   4    13823.41    12693.10    198.04 o 
   4   7   4    19604.18    20950.89    305.22 o 
   5   7   4     5890.55     5491.24    135.99 o 
   6   7   4     1952.27     1987.54     83.55 o 
   7   7   4    16542.88    17142.31    332.64 o 
   8   7   4      809.11      815.66    108.37 o 
   9   7   4     4655.19     4386.23    212.68 o 
  10   7   4        4.79      130.93     69.34 o 
  11   7   4     5308.88     4601.59    324.60 o 
  12   7   4      272.45      314.75     95.73 o 
  13   7   4      998.11      968.96    137.02 o 
  14   7   4     1959.50     2811.28    250.03 o 
  15   7   4     3485.95     3562.93    241.47 o 
  16   7   4      837.17      991.85    156.93 o 
  17   7   4      333.21      239.66    117.95 o 
 -20   8   4       10.50      -80.54    103.00 o 
 -19   8   4     2418.06     2348.71    181.14 o 
 -18   8   4      819.28      707.60    170.73 o 
 -17   8   4     2771.77     2751.79    171.48 o 
 -16   8   4     1724.56     1648.08    122.90 o 
 -15   8   4      366.75      193.10     70.39 o 
 -14   8   4     7875.08     7904.47    178.34 o 
 -13   8   4       74.59       -8.03     36.46 o 
 -12   8   4    11087.96    11154.31    188.35 o 
 -11   8   4     9401.87     9398.73    189.59 o 
 -10   8   4    10003.69    10132.08    191.21 o 
  -9   8   4     2020.24     2060.12    104.90 o 
  -8   8   4    70018.76    72069.61    752.32 o 
  -7   8   4      169.78      165.04     31.50 o 
  -6   8   4    47311.73    48647.61    449.24 o 
  -5   8   4     5276.77     4765.23    102.60 o 
  -4   8   4    27435.76    28504.43    390.79 o 
  -3   8   4     6097.87     5998.33    165.11 o 
  -2   8   4     1615.84     1852.67     69.93 o 
  -1   8   4     2569.25     2339.96     61.52 o 
   0   8   4     2398.65     2886.57     72.69 o 
   1   8   4     7526.42     7711.03    122.04 o 
   2   8   4       45.85       70.85     21.36 o 
   3   8   4    34121.38    33233.21    388.54 o 
   4   8   4     1279.36     1378.85     82.08 o 
   5   8   4     1227.31      886.06     70.69 o 
   6   8   4      110.04      169.93     42.38 o 
   7   8   4    26971.83    26043.66    384.67 o 
   8   8   4      750.89      776.98    110.17 o 
   9   8   4     6480.07     6408.85    313.23 o 
  10   8   4      310.10      355.41    115.88 o 
  11   8   4      899.38      550.37    174.17 o 
  12   8   4       36.98      -56.67     75.01 o 
  13   8   4     4172.15     3122.94    218.78 o 
  14   8   4      134.20      105.34    101.30 o 
  15   8   4     9447.52     9590.72    373.46 o 
  16   8   4        0.77      192.52    108.36 o 
 -20   9   4     1378.21     1155.96    168.51 o 
 -19   9   4     1244.65     1354.76    278.97 o 
 -18   9   4      154.69      -22.41     75.28 o 
 -17   9   4     8263.50     8581.75    213.09 o 
 -16   9   4     7220.08     7492.53    223.76 o 
 -15   9   4      245.33      184.78     49.10 o 
 -14   9   4      549.32      584.04     61.73 o 
 -13   9   4      272.71      176.38     47.16 o 
 -12   9   4     2686.87     2564.20    109.51 o 
 -11   9   4      653.18      623.61     64.42 o 
 -10   9   4    20533.02    20119.50    311.49 o 
  -9   9   4      106.05       96.36     34.99 o 
  -8   9   4       78.76      178.34     36.48 o 
  -7   9   4      264.56      194.06     33.01 o 
  -6   9   4      190.83      224.90     31.72 o 
  -5   9   4     1608.45     1546.78     76.35 o 
  -4   9   4    51412.65    51573.73    754.68 o 
  -3   9   4      844.05      674.00     64.78 o 
  -2   9   4     2225.07     1968.09     76.70 o 
  -1   9   4      341.17      302.43     31.65 o 
   0   9   4     5317.63     5438.25    127.82 o 
   1   9   4     6042.62     5655.59    107.40 o 
   2   9   4      991.80     1032.55     51.06 o 
   3   9   4    13746.34    13680.92    207.57 o 
   4   9   4     8778.47     8010.26    179.97 o 
   5   9   4     5743.31     5827.21    141.11 o 
   6   9   4     2339.61     2695.24    106.29 o 
   7   9   4     3119.81     2879.64    146.06 o 
   8   9   4      686.18      738.69    114.19 o 
   9   9   4     5758.73     6028.47    261.59 o 
  10   9   4      220.30      805.37    128.55 o 
  11   9   4      602.87      477.68    119.34 o 
  12   9   4      141.78       56.61    194.00 o 
  13   9   4        6.51     -128.62     79.90 o 
  14   9   4     3393.61     4830.38    568.27 o 
  15   9   4      697.53      522.99    168.64 o 
  16   9   4     1664.79     1861.75    205.46 o 
 -20  10   4       29.69      -26.80    109.75 o 
 -19  10   4     2257.59     2197.53    183.55 o 
 -18  10   4      359.01      405.54    105.00 o 
 -17  10   4     1626.77     1591.38    127.69 o 
 -16  10   4    17465.89    17539.60    354.12 o 
 -15  10   4     1837.00     1678.41    114.99 o 
 -14  10   4      103.96       98.23     50.13 o 
 -13  10   4      580.13      531.67     62.47 o 
 -12  10   4     4879.29     5558.85    151.06 o 
 -11  10   4      288.74      215.04     62.13 o 
 -10  10   4     6648.75     7098.67    232.84 o 
  -9  10   4      804.10      715.84     54.36 o 
  -8  10   4    48502.31    50122.94    520.88 o 
  -7  10   4       86.51       48.34     30.31 o 
  -6  10   4    74871.35    77742.87    747.88 o 
  -5  10   4     6216.40     6376.03    158.44 o 
  -4  10   4      181.02       79.97     53.91 o 
  -3  10   4        1.94       -9.83     37.71 o 
  -2  10   4    17165.55    17513.44    256.01 o 
  -1  10   4      238.21      310.93     33.45 o 
   0  10   4     8151.74     8982.09    170.68 o 
   1  10   4     7559.35     7855.02    136.24 o 
   2  10   4     2096.28     1957.78     85.40 o 
   3  10   4     6682.99     6552.66    169.94 o 
   4  10   4      636.12      858.46     77.84 o 
   5  10   4      298.56      223.03     53.55 o 
   6  10   4      384.60      276.17     52.48 o 
   7  10   4    16504.40    16090.52    435.73 o 
   8  10   4     1052.51     1158.76    140.76 o 
   9  10   4      604.34      478.70    115.00 o 
  10  10   4      595.56     1464.12    168.20 o 
  11  10   4     9334.47     8711.35    348.77 o 
  12  10   4      285.96      494.59    119.11 o 
  13  10   4     6442.12     5918.71    298.22 o 
  14  10   4      247.25      272.20    115.19 o 
  15  10   4     1680.68     1776.66    200.02 o 
 -20  11   4      639.54      306.16    134.02 o 
 -19  11   4      902.99      896.48    133.97 o 
 -18  11   4     2727.46     2481.56    184.60 o 
 -17  11   4    12338.47    14087.81    412.37 o 
 -16  11   4     1694.05     1579.47    128.10 o 
 -15  11   4      533.40      367.94    100.30 o 
 -14  11   4     4281.01     4308.26    145.31 o 
 -13  11   4        2.13      -57.08     38.49 o 
 -12  11   4       84.37       69.71     43.96 o 
 -11  11   4        2.39       17.87     59.59 o 
 -10  11   4      169.44       66.64     57.17 o 
  -9  11   4        0.87      -33.39     31.24 o 
  -8  11   4      401.13      469.33     48.21 o 
  -7  11   4      148.48      136.48     35.46 o 
  -6  11   4     4313.72     4925.75    117.44 o 
  -5  11   4    12090.37    11934.87    227.86 o 
  -4  11   4    16176.40    17199.55    345.12 o 
  -3  11   4     3666.81     3467.56    157.23 o 
  -2  11   4    13093.35    13472.32    224.52 o 
  -1  11   4     9815.97     9625.48    172.95 o 
   0  11   4    12335.76    12913.40    191.84 o 
   1  11   4    38440.91    38490.13    422.20 o 
   2  11   4     5734.85     6056.88    137.14 o 
   3  11   4    11648.83    11713.87    240.74 o 
   4  11   4       77.73      -21.47     45.30 o 
   5  11   4        2.46      -77.67     38.83 o 
   6  11   4      101.55      132.27     49.95 o 
   7  11   4      424.80      326.28     73.79 o 
   8  11   4      503.32      515.65    107.94 o 
   9  11   4    21722.48    22386.03    461.07 o 
  10  11   4      393.16      859.53    146.70 o 
  11  11   4      739.72      687.78    146.40 o 
  12  11   4      173.53      431.93    118.44 o 
  13  11   4      828.86      722.61    180.69 o 
  14  11   4      869.62     1315.65    180.67 o 
 -19  12   4      129.04      125.99     92.66 o 
 -18  12   4       71.51      132.16     73.53 o 
 -17  12   4     3817.03     4190.16    187.49 o 
 -16  12   4    13140.94    13086.84    307.58 o 
 -15  12   4       33.28      -52.28     56.38 o 
 -14  12   4      319.72      369.87     62.96 o 
 -13  12   4      267.94      246.78     58.64 o 
 -12  12   4     1078.33      899.14     78.69 o 
 -11  12   4      515.08      599.45     91.36 o 
 -10  12   4    26986.69    26714.13    384.78 o 
  -9  12   4      114.59       61.14     36.42 o 
  -8  12   4     9068.60     9481.20    173.18 o 
  -7  12   4       13.57      -40.79     28.70 o 
  -6  12   4     5109.82     5355.92    126.66 o 
  -5  12   4       62.52       68.65     34.07 o 
  -4  12   4     1147.85     1029.91     72.12 o 
  -3  12   4    10160.12     9600.16    221.30 o 
  -2  12   4    17452.12    17167.05    475.15 o 
  -1  12   4       63.46       77.65     35.72 o 
   0  12   4     1671.49     1639.19     77.63 o 
   1  12   4      101.68       56.93     37.73 o 
   2  12   4       23.23      132.44     42.65 o 
   3  12   4     2767.13     2563.03    126.66 o 
   4  12   4      472.47      535.08     64.59 o 
   5  12   4     1979.96     1856.32    104.39 o 
   6  12   4       34.38       26.17     57.47 o 
   7  12   4      271.39      118.72     69.33 o 
   8  12   4     2235.60     2593.54    194.20 o 
   9  12   4     2266.36     2131.72    159.34 o 
  10  12   4      112.38      502.17    120.71 o 
  11  12   4     1742.84     1644.24    262.04 o 
  12  12   4        1.48      -37.77     93.22 o 
  13  12   4     2697.08     2337.11    349.80 o 
  14  12   4      743.77     1016.20    302.88 o 
 -19  13   4       39.28       41.24     74.10 o 
 -18  13   4     1608.55     1513.91    127.65 o 
 -17  13   4     1576.71     1582.15    128.22 o 
 -16  13   4     2824.56     2791.47    193.71 o 
 -15  13   4        2.88     -102.21     51.10 o 
 -14  13   4     5612.17     5241.54    168.49 o 
 -13  13   4       88.71      120.62     55.16 o 
 -12  13   4     1201.97     1000.06     85.92 o 
 -11  13   4        4.27       87.12     98.22 o 
 -10  13   4    13383.05    14839.07    271.06 o 
  -9  13   4       79.02       54.49     39.68 o 
  -8  13   4     2798.66     2933.14    105.44 o 
  -7  13   4      252.03      240.48     42.15 o 
  -6  13   4     4293.96     4211.04    115.74 o 
  -5  13   4     5980.78     6032.79    137.80 o 
  -4  13   4      377.16      297.42     51.89 o 
  -3  13   4      230.78      328.04     58.24 o 
  -2  13   4    16946.01    17152.67    266.45 o 
  -1  13   4     4760.35     4750.76    126.35 o 
   0  13   4     6397.03     6532.01    156.12 o 
   1  13   4    30170.94    30570.02    401.45 o 
   2  13   4     3348.27     3721.69    118.17 o 
   3  13   4       67.51      -91.16     45.58 o 
   4  13   4      207.74      384.03     70.99 o 
   5  13   4     2236.48     2148.09    115.02 o 
   6  13   4      955.64      862.83    120.49 o 
   7  13   4     5419.77     5125.24    219.97 o 
   8  13   4      761.63      837.81    119.27 o 
   9  13   4     5485.04     5565.32    243.57 o 
  10  13   4      515.64      517.04    111.26 o 
  11  13   4      452.15      248.55    104.51 o 
  12  13   4       11.89       26.23    100.48 o 
  13  13   4      513.24      155.37    119.35 o 
 -18  14   4        1.39      -16.48     66.87 o 
 -17  14   4     1038.18     1086.42    115.96 o 
 -16  14   4        2.79     -124.80     62.40 o 
 -15  14   4       58.12      -99.07     56.35 o 
 -14  14   4     4503.50     4245.72    162.48 o 
 -13  14   4     1234.93     1183.28     96.34 o 
 -12  14   4    18615.07    19052.77    332.70 o 
 -11  14   4      478.57      587.00     79.56 o 
 -10  14   4    18110.29    18956.14    324.66 o 
  -9  14   4      523.25      412.86     54.49 o 
  -8  14   4     5991.51     5785.40    143.45 o 
  -7  14   4     3087.67     3050.10    108.41 o 
  -6  14   4      367.89      314.04     53.25 o 
  -5  14   4     1701.93     1424.87     85.23 o 
  -4  14   4        9.13        2.72     45.89 o 
  -3  14   4    14013.40    14575.40    273.73 o 
  -2  14   4     1843.79     1854.26     96.18 o 
  -1  14   4      825.56      755.34     65.81 o 
   0  14   4       11.98       42.85     40.64 o 
   1  14   4     3568.50     3152.85    150.35 o 
   2  14   4       33.49       -4.40     41.85 o 
   3  14   4     7660.63     7796.93    261.29 o 
   4  14   4       16.17        5.23     73.38 o 
   5  14   4     9282.42     9019.26    261.95 o 
   6  14   4      105.38       81.82     82.64 o 
   7  14   4    10415.19    10102.03    317.27 o 
   8  14   4     1215.34     1530.59    150.11 o 
   9  14   4     4889.78     4385.77    230.81 o 
  10  14   4      113.70      130.01    128.77 o 
  11  14   4      128.10        2.83     83.62 o 
  12  14   4      169.16      238.66    108.31 o 
 -18  15   4        2.32        1.64     72.78 o 
 -17  15   4      158.31      149.28     86.30 o 
 -16  15   4     4121.33     3615.51    185.22 o 
 -15  15   4      466.88      332.29     77.59 o 
 -14  15   4     2484.50     2182.79    162.85 o 
 -13  15   4      128.68       78.61     59.09 o 
 -12  15   4     1026.89      954.69    111.82 o 
 -11  15   4      317.47      255.88     99.16 o 
 -10  15   4     5316.39     5470.10    171.56 o 
  -9  15   4       27.62      -90.08     45.04 o 
  -8  15   4        4.45      -92.86     46.43 o 
  -7  15   4     2469.72     2207.17    109.28 o 
  -6  15   4     2109.73     2114.83    108.60 o 
  -5  15   4      992.67      826.78     73.69 o 
  -4  15   4     6201.41     5616.67    171.75 o 
  -3  15   4       62.99      -54.66     40.62 o 
  -2  15   4      647.91      557.29     61.58 o 
  -1  15   4      768.90      587.83     71.99 o 
   0  15   4     1681.44     1482.46     98.25 o 
   1  15   4     8960.39     9187.78    217.57 o 
   2  15   4     2532.70     3189.40    133.85 o 
   3  15   4    12211.49    12397.19    259.48 o 
   4  15   4       10.99      938.89     95.95 o 
   5  15   4     5252.37     5023.43    237.20 o 
   6  15   4      433.35      372.54    109.93 o 
   7  15   4     4118.15     3439.46    211.81 o 
   8  15   4     1330.32     1433.17    155.01 o 
   9  15   4      753.03      527.05    121.52 o 
  10  15   4      487.92     1226.07    201.14 o 
  11  15   4      222.83      197.80    105.48 o 
 -17  16   4       78.13      170.06     83.20 o 
 -16  16   4     7780.01     8864.98    267.50 o 
 -15  16   4       17.86       13.59     65.49 o 
 -14  16   4     2527.58     2321.18    137.04 o 
 -13  16   4        1.48      -94.62     50.78 o 
 -12  16   4      551.34      439.32     83.78 o 
 -11  16   4        2.09      -25.72     58.64 o 
 -10  16   4      145.06       38.03     67.27 o 
  -9  16   4       25.53     -102.68     51.34 o 
  -8  16   4    14672.42    14785.25    273.40 o 
  -7  16   4     1173.27     1168.21     90.68 o 
  -6  16   4     7180.67     6911.13    184.98 o 
  -5  16   4     2693.07     3063.67    144.34 o 
  -4  16   4       21.57       24.46     54.76 o 
  -3  16   4     3781.64     4027.96    168.91 o 
  -2  16   4     2824.48     2444.70    194.85 o 
  -1  16   4     5550.10     5821.17    284.68 o 
   0  16   4     1518.96     1388.00    102.17 o 
   1  16   4     3625.79     3631.92    146.64 o 
   2  16   4      213.86      308.04     92.86 o 
   3  16   4     4144.75     4449.55    251.68 o 
   4  16   4       50.13      340.20    148.07 o 
   5  16   4     9366.37     9753.52    387.95 o 
   6  16   4      983.80      968.55    164.99 o 
   7  16   4     4741.69     4913.39    299.97 o 
   8  16   4        6.15     -219.55    109.78 o 
   9  16   4       10.42      -62.53    112.23 o 
  10  16   4      880.24     1578.78    207.91 o 
 -16  17   4      205.09      369.56    118.79 o 
 -15  17   4       60.38       55.70     79.94 o 
 -14  17   4      133.23       89.70     81.37 o 
 -13  17   4       40.17      -13.69     64.96 o 
 -12  17   4      221.28       35.99     68.23 o 
 -11  17   4      225.88      219.15     71.79 o 
 -10  17   4     1454.09     1315.35    121.57 o 
  -9  17   4     1813.85     1680.71    127.34 o 
  -8  17   4     2741.79     2313.21    173.58 o 
  -7  17   4     3602.46     4220.92    168.57 o 
  -6  17   4    13946.33    14206.47    299.13 o 
  -5  17   4     8216.93     8506.51    226.64 o 
  -4  17   4     5256.25     5448.93    182.10 o 
  -3  17   4      517.57      444.83     97.53 o 
  -2  17   4     1628.93     1299.29    115.65 o 
  -1  17   4    15366.54    16502.97    366.20 o 
   0  17   4     1665.38     1604.88    121.98 o 
   1  17   4      773.62      694.52    104.72 o 
   2  17   4      332.02      372.59    101.05 o 
   3  17   4    16035.86    16389.07    417.24 o 
   4  17   4      118.48      257.88    101.17 o 
   5  17   4      490.11      239.31    138.77 o 
   6  17   4      118.93      178.09    123.03 o 
   7  17   4      231.69      134.70    127.79 o 
   8  17   4      322.01       92.63    299.79 o 
   9  17   4     4395.04     4159.66    315.91 o 
 -15  18   4      670.45      737.26    122.52 o 
 -14  18   4       79.07     -109.92     75.02 o 
 -13  18   4       85.53      -24.05     72.78 o 
 -12  18   4     3265.31     3405.59    182.34 o 
 -11  18   4      188.82       58.56     71.50 o 
 -10  18   4     3339.72     3380.95    232.54 o 
  -9  18   4     1056.96      765.34    101.09 o 
  -8  18   4     8014.75     8345.11    281.63 o 
  -7  18   4       20.66       49.58     61.23 o 
  -6  18   4     2263.52     1912.28    164.79 o 
  -5  18   4      535.28      482.98     80.05 o 
  -4  18   4       40.44      -90.04     88.88 o 
  -3  18   4     2380.80     1783.09    136.03 o 
  -2  18   4      657.45      652.43    122.64 o 
  -1  18   4        9.37     -105.89     67.13 o 
   0  18   4      177.48       43.73     76.34 o 
   1  18   4       68.51      -56.83    140.31 o 
   2  18   4       24.04      179.22    128.65 o 
   3  18   4      316.83      294.65    288.41 o 
   4  18   4      461.60      814.04    286.67 o 
   5  18   4      167.16      112.29    119.90 o 
   6  18   4      901.80      981.57    173.74 o 
   7  18   4     1502.26     1346.21    201.65 o 
 -14  19   4     2592.88     2234.37    187.31 o 
 -13  19   4       66.60       90.29     87.76 o 
 -12  19   4      211.33      177.20     84.93 o 
 -11  19   4       20.18      -56.50     66.38 o 
 -10  19   4     3029.92     3001.77    226.42 o 
  -9  19   4     1931.21     2380.73    174.27 o 
  -8  19   4     1316.51     1033.79    124.74 o 
  -7  19   4     1846.71     1847.57    149.89 o 
  -6  19   4     1029.79      860.78     93.95 o 
  -5  19   4     1904.36     1579.43    114.01 o 
  -4  19   4      125.16       93.57     70.84 o 
  -3  19   4      386.65      375.48    103.19 o 
  -2  19   4     2488.81     1797.05    140.04 o 
  -1  19   4    14393.78    17272.88    574.55 o 
   0  19   4     2288.17     2488.80    158.21 o 
   1  19   4     5884.39     7477.08    515.53 o 
   2  19   4      128.00       86.69    128.51 o 
   3  19   4      303.21       40.83    151.04 o 
   4  19   4        0.28       57.95    184.64 o 
   5  19   4     4272.25     4587.03    425.96 o 
   6  19   4     1152.78     1256.33    200.95 o 
 -13  20   4      620.41      668.07    136.67 o 
 -12  20   4     2957.18     2633.36    187.29 o 
 -11  20   4      679.79      731.19    122.35 o 
 -10  20   4      548.05      487.30    112.04 o 
  -9  20   4     2733.48     3596.11    213.54 o 
  -8  20   4       71.44     -141.07     70.54 o 
  -7  20   4     1872.18     1715.98    149.91 o 
  -6  20   4       23.00      -74.04     57.76 o 
  -5  20   4       92.83      -10.53     69.30 o 
  -4  20   4      128.68       11.04     74.63 o 
  -3  20   4     2101.35     1703.56    148.58 o 
  -2  20   4      472.96      708.31    110.60 o 
  -1  20   4     8835.40     9963.35    650.24 o 
   0  20   4       62.23      102.05    129.90 o 
   1  20   4      287.51       90.82    199.69 o 
   2  20   4      264.30      324.18    141.13 o 
   3  20   4      150.72      -90.52    186.87 o 
   4  20   4      224.41      297.83    210.82 o 
 -11  21   4       81.95     -119.35    133.79 o 
 -10  21   4     6674.04     6863.56    379.09 o 
  -9  21   4       83.62      -52.61     84.14 o 
  -8  21   4      244.00      177.58     97.62 o 
  -7  21   4     1892.96     1539.32    213.83 o 
  -6  21   4     1059.34      695.39    132.67 o 
  -5  21   4      324.30       93.39     79.32 o 
  -4  21   4      102.74      -62.77     98.20 o 
  -3  21   4      107.18      -62.33     75.96 o 
  -2  21   4      761.29      737.12    191.15 o 
  -1  21   4     2863.24     3445.88    443.14 o 
   0  21   4      731.12      763.01    176.88 o 
   1  21   4     2982.23     2420.17    237.11 o 
   2  21   4        0.28      -33.50    179.27 o 
  -8  22   4     5105.37     5890.00    475.45 o 
  -7  22   4     3238.96     4198.47    505.25 o 
  -6  22   4      326.95      223.28    115.28 o 
  -5  22   4        0.71      -71.22     86.47 o 
  -4  22   4      106.88      -16.08     82.54 o 
  -3  22   4     1817.58     1918.27    152.52 o 
  -2  22   4       67.75      -27.57     77.63 o 
   0 -25   5      994.55      820.05    150.80 o 
   1 -25   5       35.47       72.19    129.96 o 
   2 -25   5       16.99        7.32     97.43 o 
   3 -25   5      221.76      -19.36    104.20 o 
   4 -25   5        2.72     -148.54     94.36 o 
   5 -25   5        3.34     -145.47     72.74 o 
   6 -25   5        0.27      -13.89    112.80 o 
   7 -25   5     7070.96     7381.46    305.65 o 
  -3 -24   5       67.41       79.33    104.82 o 
  -2 -24   5     1603.35     1695.96    185.85 o 
  -1 -24   5      122.10       80.64    105.04 o 
   0 -24   5      360.30      199.04    109.42 o 
   1 -24   5      571.71      304.04    118.22 o 
   2 -24   5     6548.24     6678.67    329.17 o 
   3 -24   5      222.28      171.97    273.63 o 
   4 -24   5       79.86     -137.23     76.32 o 
   5 -24   5        1.20     -114.10     73.17 o 
   6 -24   5     1566.93     1662.02    159.40 o 
   7 -24   5      339.66      200.71    104.07 o 
   8 -24   5     1749.98     1773.20    145.71 o 
   9 -24   5       29.44      -94.10     84.71 o 
  10 -24   5      209.81       82.53     94.14 o 
  -5 -23   5      728.52     1150.12    168.35 o 
  -4 -23   5     1676.79     1566.98    151.72 o 
  -3 -23   5        3.63      -42.71     72.90 o 
  -2 -23   5        0.20     -152.03     76.02 o 
  -1 -23   5      255.57       38.75     94.23 o 
   0 -23   5      503.84      472.77    122.48 o 
   1 -23   5      561.75      706.00    141.96 o 
   2 -23   5    13191.31    15436.70    679.10 o 
   3 -23   5     3405.47     2967.67    212.81 o 
   4 -23   5       41.13      -39.30     75.92 o 
   5 -23   5     1753.78     1574.76    150.03 o 
   6 -23   5      447.14      601.12     91.31 o 
   7 -23   5     2423.76     1860.27    143.69 o 
   8 -23   5     1703.26     1772.83    139.31 o 
   9 -23   5      136.55       23.87     78.08 o 
  10 -23   5      254.83      273.11    112.65 o 
  11 -23   5     1925.05     1775.54    188.58 o 
  12 -23   5       41.23      -88.58    117.63 o 
  -7 -22   5      168.46      296.06    106.75 o 
  -6 -22   5     1675.26     1195.23    141.01 o 
  -5 -22   5        1.62        7.03     88.28 o 
  -4 -22   5      527.33      395.69     92.40 o 
  -3 -22   5       37.70      -49.20     71.58 o 
  -2 -22   5      570.16      452.32     95.66 o 
  -1 -22   5        4.24      -38.18     83.70 o 
   0 -22   5     1468.69     1241.66    162.09 o 
   1 -22   5     5268.55     4985.20    272.56 o 
   2 -22   5     4769.42     4945.14    231.71 o 
   3 -22   5        5.42       39.70     79.55 o 
   4 -22   5       13.59        9.81     63.33 o 
   5 -22   5      635.58      501.20     85.63 o 
   6 -22   5      787.54      818.27     99.31 o 
   7 -22   5     5073.09     5115.01    200.66 o 
   8 -22   5      708.03      724.43    101.77 o 
   9 -22   5     6480.33     7027.54    237.43 o 
  10 -22   5       49.27       33.66     89.04 o 
  11 -22   5        7.86     -123.67     86.89 o 
  12 -22   5        0.53      164.97    125.50 o 
  13 -22   5    12574.30    12955.31    499.37 o 
  -9 -21   5      173.38      272.45    202.01 o 
  -8 -21   5        8.74     -178.28    174.55 o 
  -7 -21   5        0.07       17.79     84.26 o 
  -6 -21   5      460.18      211.80    144.23 o 
  -5 -21   5      582.07      401.89    134.93 o 
  -4 -21   5     4209.36     4346.68    200.71 o 
  -3 -21   5        0.30     -130.57     65.28 o 
  -2 -21   5     1304.03      798.76    108.13 o 
  -1 -21   5      520.23      259.49    130.85 o 
   0 -21   5      344.24      229.61    136.01 o 
   1 -21   5     3644.20     3804.19    200.07 o 
   2 -21   5    16057.29    16289.12    402.95 o 
   3 -21   5     3001.30     2690.39    151.80 o 
   4 -21   5       85.85      -38.19     55.65 o 
   5 -21   5     4707.24     4551.31    183.33 o 
   6 -21   5      107.68       63.98     63.04 o 
   7 -21   5     5122.85     5566.83    382.75 o 
   8 -21   5     5599.53     5844.62    212.82 o 
   9 -21   5     3319.53     3362.83    222.58 o 
  10 -21   5      474.42      600.33    122.20 o 
  11 -21   5      132.02      -17.76     83.79 o 
  12 -21   5        8.55     -128.14     78.00 o 
  13 -21   5      436.96      459.87    124.75 o 
  14 -21   5        7.21        7.38    174.25 o 
 -10 -20   5     6989.91     8476.70    526.88 o 
  -9 -20   5       70.76      492.07    201.04 o 
  -8 -20   5     2777.07     3060.85    194.28 o 
  -7 -20   5       40.16      210.14     88.43 o 
  -6 -20   5     2377.81     1959.71    159.99 o 
  -5 -20   5      357.38      386.29     97.36 o 
  -4 -20   5    11625.72    12312.63    319.70 o 
  -3 -20   5      585.49      420.68     91.22 o 
  -2 -20   5       48.70     -131.49     65.74 o 
  -1 -20   5     1063.93      665.84     99.39 o 
   0 -20   5     2245.68     2213.23    257.99 o 
   1 -20   5     3058.19     2621.25    168.02 o 
   2 -20   5     1306.59     1427.54    111.64 o 
   3 -20   5     5208.42     4763.08    177.59 o 
   4 -20   5     1506.81     1378.45    112.90 o 
   5 -20   5       94.77       31.16    105.34 o 
   6 -20   5       39.99       65.34     63.12 o 
   7 -20   5     3254.17     3304.47    359.05 o 
   8 -20   5     1485.39     1922.48    175.99 o 
   9 -20   5    16050.75    15695.20    424.36 o 
  10 -20   5      245.37      235.56     94.58 o 
  11 -20   5      137.76      151.90     94.66 o 
  12 -20   5       25.15      -52.19     80.68 o 
  13 -20   5     2960.37     2795.64    247.62 o 
  14 -20   5      232.90      236.99    109.49 o 
  15 -20   5     2215.04     1685.45    214.02 o 
 -11 -19   5     2420.63     4484.10    425.94 o 
 -10 -19   5      377.13      270.79    189.82 o 
  -9 -19   5        7.15      139.60    177.03 o 
  -8 -19   5      215.57      121.18     83.35 o 
  -7 -19   5      170.21      249.37    121.41 o 
  -6 -19   5      410.26      405.88     98.41 o 
  -5 -19   5       84.29      199.79    108.83 o 
  -4 -19   5      311.82      424.88     91.84 o 
  -3 -19   5     3411.69     3458.75    240.48 o 
  -2 -19   5     6019.12     5796.24    213.61 o 
  -1 -19   5      908.78      551.97     83.85 o 
   0 -19   5      215.21       83.36     65.04 o 
   1 -19   5     1826.98     1523.83    152.22 o 
   2 -19   5     2131.49     2081.91    124.68 o 
   3 -19   5     3742.96     2884.51    149.60 o 
   4 -19   5        6.26      -37.02     51.07 o 
   5 -19   5    20047.40    19942.41    373.37 o 
   6 -19   5       92.85       15.99     57.59 o 
   7 -19   5    31988.57    32549.96    630.88 o 
   8 -19   5      838.73      869.37    127.43 o 
   9 -19   5      316.43      146.39     90.12 o 
  10 -19   5        0.55      -22.59     75.93 o 
  11 -19   5    11492.50    11817.16    455.06 o 
  12 -19   5       52.43      -50.55     77.32 o 
  13 -19   5     4037.71     3644.30    224.86 o 
  14 -19   5      178.47       96.57     96.31 o 
  15 -19   5     5064.60     5038.69    302.05 o 
  16 -19   5      832.02      778.80    206.25 o 
 -12 -18   5     1080.44      868.75    248.31 o 
 -11 -18   5      133.20      100.34    183.72 o 
 -10 -18   5     4053.24     4019.28    391.08 o 
  -9 -18   5       49.76      103.72    165.42 o 
  -8 -18   5       95.19      -23.51     77.59 o 
  -7 -18   5      135.22      130.91     79.17 o 
  -6 -18   5      221.45      -16.60    126.59 o 
  -5 -18   5      843.90      834.56    114.23 o 
  -4 -18   5    40426.62    42779.62    821.44 o 
  -3 -18   5      360.98      415.07     88.02 o 
  -2 -18   5        1.09     -112.37     56.18 o 
  -1 -18   5     2902.24     2677.80    126.73 o 
   0 -18   5       98.92       27.27     42.15 o 
   1 -18   5     3513.94     3290.14    139.29 o 
   2 -18   5    12531.65    12950.84    277.59 o 
   3 -18   5      157.10       37.94     73.43 o 
   4 -18   5     7027.97     7085.04    207.50 o 
   5 -18   5        3.48      115.25     54.23 o 
   6 -18   5      101.13      157.26     74.15 o 
   7 -18   5       21.28       76.88     93.61 o 
   8 -18   5     1691.67     1664.57    146.66 o 
   9 -18   5     1823.42     1497.07    305.42 o 
  10 -18   5      635.24      670.86    180.81 o 
  11 -18   5     6028.30     6514.51    260.67 o 
  12 -18   5      430.13      345.90    103.88 o 
  13 -18   5     1914.35     1564.73    163.19 o 
  14 -18   5     1495.80     1449.38    383.66 o 
  15 -18   5     2378.69     2066.45    218.79 o 
  16 -18   5       22.83       13.84    108.75 o 
  17 -18   5      128.41       45.61    140.95 o 
 -13 -17   5       41.52     -247.27    176.43 o 
 -12 -17   5       67.30      -56.37    176.45 o 
 -11 -17   5      391.46      448.00    202.05 o 
 -10 -17   5     2910.71     2128.63    277.59 o 
  -9 -17   5       40.61      129.71     73.45 o 
  -8 -17   5     1017.13      838.07    117.56 o 
  -7 -17   5      183.97       21.49     72.34 o 
  -6 -17   5        6.09     -133.71     66.85 o 
  -5 -17   5      151.26      235.44     79.57 o 
  -4 -17   5    15086.04    16736.00    363.00 o 
  -3 -17   5     4390.95     4605.47    181.62 o 
  -2 -17   5      391.62      319.75     59.59 o 
  -1 -17   5      486.66      548.26     61.14 o 
   0 -17   5     1321.66     1092.75     74.37 o 
   1 -17   5      195.30      146.63     52.70 o 
   2 -17   5     5127.01     5474.06    169.00 o 
   3 -17   5    22493.74    22247.86    425.73 o 
   4 -17   5     1382.14     1303.24    132.83 o 
   5 -17   5     8921.23     8612.10    577.22 o 
   6 -17   5       80.73      -11.30     80.34 o 
   7 -17   5    12343.22    12714.56    333.06 o 
   8 -17   5       10.87      -12.91     61.84 o 
   9 -17   5     5170.62     5084.16    215.38 o 
  10 -17   5       19.62       36.27     69.17 o 
  11 -17   5    14500.37    15132.99    388.69 o 
  12 -17   5      486.82      497.04    105.34 o 
  13 -17   5    12097.24    11717.59    354.13 o 
  14 -17   5       97.59      169.62    100.74 o 
  15 -17   5     4853.28     4656.46    282.10 o 
  16 -17   5       82.10      -55.10    158.02 o 
  17 -17   5     2091.35     1883.86    212.21 o 
 -14 -16   5     3168.28     2678.26    345.54 o 
 -13 -16   5      494.92      903.91    237.13 o 
 -12 -16   5     3602.93     3126.64    336.21 o 
 -11 -16   5       43.18      136.43    166.34 o 
 -10 -16   5     1927.07     1694.33    255.06 o 
  -9 -16   5       37.41      775.95    105.17 o 
  -8 -16   5     1229.04      900.66    116.96 o 
  -7 -16   5      208.43       78.90     76.88 o 
  -6 -16   5     1919.71     1286.99    179.75 o 
  -5 -16   5     2635.60     2685.03    193.70 o 
  -4 -16   5    10465.80    10370.42    263.20 o 
  -3 -16   5      470.75      241.24     63.07 o 
  -2 -16   5     1257.08     1328.74     80.51 o 
  -1 -16   5     9183.90     9221.19    184.75 o 
   0 -16   5       46.68        5.18     35.71 o 
   1 -16   5     7457.09     6674.09    146.96 o 
   2 -16   5      204.30       93.30     47.93 o 
   3 -16   5    13813.05    13182.55    262.77 o 
   4 -16   5     1294.64     1103.52    104.25 o 
   5 -16   5     1065.27      948.98     78.73 o 
   6 -16   5      217.64      192.08    100.73 o 
   7 -16   5      625.36      646.18     91.01 o 
   8 -16   5      349.94      409.27     76.74 o 
   9 -16   5     2485.14     2466.53    337.93 o 
  10 -16   5        0.41      -20.96     65.06 o 
  11 -16   5    24139.05    24507.50    511.04 o 
  12 -16   5     2259.68     2344.74    235.10 o 
  13 -16   5     7828.98     7665.26    275.72 o 
  14 -16   5     6945.79     7845.58    286.66 o 
  15 -16   5       42.18      -85.39    113.62 o 
  16 -16   5      333.42      241.06    122.96 o 
  17 -16   5     4802.93     4558.59    325.16 o 
  18 -16   5     1131.15     1080.30    172.25 o 
 -15 -15   5        0.22      -74.85    127.97 o 
 -14 -15   5       32.38     -105.31    108.08 o 
 -13 -15   5      259.66      339.75    133.81 o 
 -12 -15   5      424.78      501.59    139.42 o 
 -11 -15   5        9.92      -26.06     95.53 o 
 -10 -15   5     7620.92     8039.98    350.00 o 
  -9 -15   5      212.06      337.37     78.92 o 
  -8 -15   5    11257.81    11088.70    289.36 o 
  -7 -15   5      569.49      491.98     79.85 o 
  -6 -15   5     2435.89     1853.25    147.66 o 
  -5 -15   5      180.05      196.58     60.94 o 
  -4 -15   5     5254.22     5677.64    166.90 o 
  -3 -15   5       32.91       17.48     37.98 o 
  -2 -15   5     8490.95     7816.78    179.20 o 
  -1 -15   5     9674.82     9221.71    180.69 o 
   0 -15   5     4796.44     4803.83    183.13 o 
   1 -15   5    18105.00    18601.31    266.52 o 
   2 -15   5    19880.40    19412.56    326.72 o 
   3 -15   5    21111.07    23089.79    367.97 o 
   4 -15   5       40.40       11.25     37.11 o 
   5 -15   5    15839.58    16065.47    308.07 o 
   6 -15   5     1206.16     1089.88    103.73 o 
   7 -15   5     4393.47     4706.65    187.23 o 
   8 -15   5      448.25      323.12     72.45 o 
   9 -15   5     6855.67     6817.93    347.73 o 
  10 -15   5       10.42       43.08     63.29 o 
  11 -15   5      755.98      856.10    106.48 o 
  12 -15   5        0.48      -39.09     48.96 o 
  13 -15   5     4970.89     5036.72    177.97 o 
  14 -15   5       10.25      -39.51     61.99 o 
  15 -15   5     1274.16     1278.94    170.96 o 
  16 -15   5     1325.75     1122.81    130.05 o 
  17 -15   5      201.64      325.60     93.97 o 
  18 -15   5     2169.75     2272.84    165.64 o 
 -15 -14   5       39.63      393.77    143.21 o 
 -14 -14   5      169.71      100.13    111.78 o 
 -13 -14   5       31.33     -104.86     96.26 o 
 -12 -14   5     1022.06      864.62    161.82 o 
 -11 -14   5      959.59      866.17    160.85 o 
 -10 -14   5    21358.70    22806.78    588.17 o 
  -9 -14   5     1101.82     1321.39    108.70 o 
  -8 -14   5      265.85      142.88     64.02 o 
  -7 -14   5      170.11      146.55     59.88 o 
  -6 -14   5     8023.57     7902.89    197.72 o 
  -5 -14   5     2048.34     2140.41    109.64 o 
  -4 -14   5    10268.50    10117.60    178.30 o 
  -3 -14   5    27453.34    27214.97    334.56 o 
  -2 -14   5     3064.42     3024.62    100.15 o 
  -1 -14   5      959.27     1093.19     77.18 o 
   0 -14   5      357.71      299.32     43.55 o 
   1 -14   5     6079.83     6090.54    234.72 o 
   2 -14   5     1169.03     1046.37     75.79 o 
   3 -14   5    31192.48    30864.34    757.85 o 
   4 -14   5     2092.77     2275.89    120.26 o 
   5 -14   5     8288.50     9168.87    395.17 o 
   6 -14   5     1505.01     1291.59    108.63 o 
   7 -14   5      227.12      164.97     72.04 o 
   8 -14   5        3.18     -103.60     51.80 o 
   9 -14   5    25974.38    27707.86    513.98 o 
  10 -14   5       12.77      -77.58     53.58 o 
  11 -14   5    10503.01    10345.71    241.51 o 
  12 -14   5     1196.32     1319.41    108.03 o 
  13 -14   5     1191.10     1282.12    102.04 o 
  14 -14   5      319.17      299.59     72.45 o 
  15 -14   5      377.68      230.56     76.04 o 
  16 -14   5     2792.02     2711.25    168.17 o 
  17 -14   5    13560.43    13887.40    509.82 o 
  18 -14   5     2909.33     2926.46    180.80 o 
  19 -14   5      821.99      598.31    107.52 o 
 -16 -13   5        6.38     -118.63    116.11 o 
 -15 -13   5       49.12      318.30    126.54 o 
 -14 -13   5        0.51     -123.74     96.72 o 
 -13 -13   5      371.87      612.45    209.72 o 
 -12 -13   5       70.14       15.28    111.42 o 
 -11 -13   5      234.43      146.07    122.65 o 
 -10 -13   5        4.32       25.31     77.20 o 
  -9 -13   5      619.77      976.79     94.86 o 
  -8 -13   5     7463.89     7667.90    251.10 o 
  -7 -13   5       14.48      -28.71     38.90 o 
  -6 -13   5     6263.92     6495.64    174.76 o 
  -5 -13   5     2840.76     2927.17    126.86 o 
  -4 -13   5      404.18      392.37     52.59 o 
  -3 -13   5    23134.11    22247.33    284.33 o 
  -2 -13   5     8613.82     7845.99    146.77 o 
  -1 -13   5    17809.30    17084.45    229.65 o 
   0 -13   5      337.98      286.36     38.51 o 
   1 -13   5    12536.45    12007.30    202.91 o 
   2 -13   5     4514.46     3892.09    142.37 o 
   3 -13   5      278.88      196.85     43.98 o 
   4 -13   5       36.16       14.59     32.75 o 
   5 -13   5    69545.26    70892.10    999.87 o 
   6 -13   5       98.45       87.80     72.62 o 
   7 -13   5     3951.42     4020.85    272.59 o 
   8 -13   5       76.21       23.84     66.38 o 
   9 -13   5     1003.71      934.19    146.44 o 
  10 -13   5     1336.43     1217.34    101.16 o 
  11 -13   5     7489.70     7870.17    202.69 o 
  12 -13   5        0.35      -32.83     44.15 o 
  13 -13   5      243.34      108.70     52.52 o 
  14 -13   5       90.76       20.26     52.95 o 
  15 -13   5      613.52      681.28     93.73 o 
  16 -13   5     1302.78     1091.46    117.87 o 
  17 -13   5     2000.85     1871.16    145.64 o 
  18 -13   5     4046.14     4948.82    211.71 o 
  19 -13   5        2.50       45.00     79.81 o 
 -17 -12   5      644.44     1037.07    184.28 o 
 -16 -12   5      390.58      304.65    139.55 o 
 -15 -12   5      887.36     1505.52    193.83 o 
 -14 -12   5     8063.96     7213.54    347.13 o 
 -13 -12   5        7.67     -131.84     84.49 o 
 -12 -12   5      313.91      123.25     87.84 o 
 -11 -12   5      169.51       14.23     76.59 o 
 -10 -12   5    25385.54    26421.17    415.87 o 
  -9 -12   5     1194.89     1537.04    105.16 o 
  -8 -12   5      711.91      604.67     68.02 o 
  -7 -12   5     2285.61     2215.00     98.09 o 
  -6 -12   5    27513.70    27039.88    363.10 o 
  -5 -12   5     5649.89     5943.26    166.13 o 
  -4 -12   5    29888.10    29280.28    424.61 o 
  -3 -12   5     6219.73     5746.37    116.78 o 
  -2 -12   5    17630.85    17330.93    267.53 o 
  -1 -12   5      178.81      142.95     29.73 o 
   0 -12   5     5458.44     5060.01    103.44 o 
   1 -12   5     1220.28      831.32     54.98 o 
   2 -12   5     2194.48     2060.43     76.27 o 
   3 -12   5     5445.50     6044.38    204.44 o 
   4 -12   5     1291.05     1110.59     90.57 o 
   5 -12   5      275.54      229.44    105.82 o 
   6 -12   5      771.64      666.49     85.47 o 
   7 -12   5     9761.77    10576.05    488.66 o 
   8 -12   5    11219.29    11189.18    368.92 o 
   9 -12   5    33314.83    34615.84    488.15 o 
  10 -12   5     1265.13     1006.74     90.21 o 
  11 -12   5     4417.82     4290.19    145.70 o 
  12 -12   5    11446.07    11914.53    251.26 o 
  13 -12   5      514.64      378.70     68.41 o 
  14 -12   5     1415.78     1307.44    108.67 o 
  15 -12   5     3724.52     3589.53    166.27 o 
  16 -12   5     5301.41     5465.42    207.03 o 
  17 -12   5     1194.77     1132.65    117.18 o 
  18 -12   5       53.50      -38.16     67.72 o 
  19 -12   5        6.76       67.64     75.74 o 
 -17 -11   5       22.11      -26.51    105.49 o 
 -16 -11   5     5833.77     6193.78    536.50 o 
 -15 -11   5      379.63     1141.03    175.45 o 
 -14 -11   5     1334.09     1055.55    129.95 o 
 -13 -11   5       16.80      -37.15     92.14 o 
 -12 -11   5       77.78     -107.56     67.15 o 
 -11 -11   5     1758.65     1569.08    138.16 o 
 -10 -11   5     8074.09     7894.31    196.08 o 
  -9 -11   5     2082.48     2294.62    113.39 o 
  -8 -11   5     8138.01     8020.53    212.53 o 
  -7 -11   5     1794.53     1706.04     98.04 o 
  -6 -11   5     7588.78     7618.89    214.93 o 
  -5 -11   5     8048.84     8275.67    190.39 o 
  -4 -11   5    34562.61    34054.30    548.02 o 
  -3 -11   5    69148.19    70709.20    625.07 o 
  -2 -11   5       38.98       81.63     24.03 o 
  -1 -11   5     3986.55     3907.10    194.95 o 
   0 -11   5     8060.76     8347.45    130.68 o 
   1 -11   5    24220.27    24272.83    307.41 o 
   2 -11   5       17.35       27.79     28.02 o 
   3 -11   5    35812.15    36257.26    557.24 o 
   4 -11   5     2114.87     1827.63    104.03 o 
   5 -11   5    56507.51    59657.27   1006.81 o 
   7 -11   5     2455.55     3028.82    254.22 o 
   8 -11   5      264.37      119.92     80.66 o 
   9 -11   5       63.53      200.03     83.44 o 
  10 -11   5     3887.27     3610.77    125.82 o 
  11 -11   5    22442.44    23348.48    369.34 o 
  12 -11   5      353.10      385.51    119.83 o 
  13 -11   5      234.12      217.01     59.81 o 
  14 -11   5        0.84      -68.18     44.59 o 
  15 -11   5     2125.50     2236.32    169.78 o 
  16 -11   5      354.14      248.86     77.64 o 
  17 -11   5     4867.74     5329.08    217.08 o 
  18 -11   5        4.57     -119.23     66.30 o 
  19 -11   5        1.26       36.00     67.83 o 
 -18 -10   5     2575.38     2061.93    295.00 o 
 -17 -10   5       10.97      112.61    107.05 o 
 -16 -10   5     3502.96     2812.02    199.34 o 
 -15 -10   5      514.91     1985.50    163.69 o 
 -14 -10   5    12147.57    13081.54    427.67 o 
 -13 -10   5       12.00      -75.35     65.09 o 
 -12 -10   5      239.48       -6.62     70.94 o 
 -11 -10   5     1433.20     1248.25     83.35 o 
 -10 -10   5       34.68       86.25     41.29 o 
  -9 -10   5     2828.92     2803.38    141.44 o 
  -8 -10   5     4283.18     3802.50    118.37 o 
  -7 -10   5     5983.03     6152.24    160.34 o 
  -6 -10   5    13359.03    12941.44    241.95 o 
  -5 -10   5     2319.15     2269.24    141.63 o 
  -4 -10   5    11576.57    11090.70    208.09 o 
  -3 -10   5     1052.12      852.22     45.69 o 
  -2 -10   5     2552.48     2466.42     71.24 o 
  -1 -10   5    28440.99    29039.39    313.46 o 
   0 -10   5      759.22      729.70     47.22 o 
   1 -10   5     1075.98      893.43     62.79 o 
   2 -10   5      987.53      929.18     87.12 o 
   3 -10   5     1215.08     1011.53     91.82 o 
   4 -10   5      408.67      363.93     52.54 o 
   5 -10   5     7687.30     6869.12    205.14 o 
   6 -10   5       45.61       22.08     64.45 o 
   7 -10   5      824.77      817.55    105.65 o 
   8 -10   5     4596.50     4686.34    296.61 o 
   9 -10   5     9746.27     9653.02    432.98 o 
  10 -10   5     1426.09     1333.49     83.59 o 
  11 -10   5    28315.19    29496.88    425.42 o 
  12 -10   5    16657.32    17890.76    333.15 o 
  13 -10   5     2518.49     2743.60    130.03 o 
  14 -10   5     4199.37     4196.89    160.23 o 
  15 -10   5     1026.63     1052.59     98.85 o 
  16 -10   5     2014.80     2181.41    135.97 o 
  17 -10   5     1632.93     1487.87    142.21 o 
  18 -10   5     4427.47     3943.33    203.27 o 
  19 -10   5       61.72       52.76     79.82 o 
  20 -10   5        2.15     -134.75     67.38 o 
 -18  -9   5      628.27      560.98    145.20 o 
 -17  -9   5      307.88      384.52    106.55 o 
 -16  -9   5     8016.13     8356.01    295.90 o 
 -15  -9   5      313.37      396.47    104.18 o 
 -14  -9   5     9669.75     9419.98    292.61 o 
 -13  -9   5       65.17       31.88     64.86 o 
 -12  -9   5       64.22       -1.73     58.97 o 
 -11  -9   5       35.91       31.42     41.23 o 
 -10  -9   5     4262.17     4204.46    146.38 o 
  -9  -9   5       14.31       -1.50     40.18 o 
  -8  -9   5    48116.83    48521.56    549.13 o 
  -7  -9   5      311.97      307.61     43.41 o 
  -6  -9   5     4195.52     3731.37    120.38 o 
  -5  -9   5     1223.95     1136.70     95.33 o 
  -4  -9   5    14305.83    13250.84    223.93 o 
  -3  -9   5    61898.26    64788.90    613.63 o 
  -2  -9   5     3330.93     3219.24     82.42 o 
  -1  -9   5    34744.93    33965.71    383.53 o 
   0  -9   5    15604.24    14361.43    229.97 o 
   1  -9   5    20263.09    19344.49    282.44 o 
   2  -9   5     1754.80     1477.24     93.93 o 
   3  -9   5   102123.15   105735.44   1342.11 o 
   4  -9   5      829.90      802.10    130.18 o 
   5  -9   5      442.56      375.87    112.19 o 
   6  -9   5      226.78      216.38     40.09 o 
   7  -9   5        9.81       -3.76     29.25 o 
   8  -9   5       36.16      -12.43     49.44 o 
   9  -9   5       37.46       73.85     58.94 o 
  10  -9   5     7529.83     7779.19    169.29 o 
  11  -9   5     7335.20     7709.81    174.37 o 
  12  -9   5     5308.16     5655.75    174.78 o 
  13  -9   5      993.98      994.95     85.62 o 
  14  -9   5     1824.60     1738.39    114.52 o 
  15  -9   5     2450.31     2139.19    151.25 o 
  16  -9   5      671.07      556.06     86.56 o 
  17  -9   5     1495.55     1730.58    147.38 o 
  18  -9   5     8061.16     7875.25    284.71 o 
  19  -9   5       19.95       -4.90     72.83 o 
  20  -9   5      231.91      -19.87     86.10 o 
 -19  -8   5     1419.26     2031.15    270.73 o 
 -18  -8   5      496.70      472.56    108.91 o 
 -17  -8   5      480.49      523.06    110.57 o 
 -16  -8   5     5871.54     5101.91    235.37 o 
 -15  -8   5        1.16      531.77    100.62 o 
 -14  -8   5      999.36      882.41    110.42 o 
 -13  -8   5      252.29      180.87     71.50 o 
 -12  -8   5    24967.95    24979.76    477.92 o 
 -11  -8   5     5038.88     4929.95    138.23 o 
 -10  -8   5    37104.52    35982.18    490.84 o 
  -9  -8   5     4055.47     4607.86    138.02 o 
  -8  -8   5     1327.76     1133.87     72.56 o 
  -7  -8   5     2223.93     2301.81     75.28 o 
  -6  -8   5     4863.86     4326.12    142.75 o 
  -5  -8   5     5867.14     6184.67    137.90 o 
  -4  -8   5     4234.59     3836.97    103.85 o 
  -3  -8   5    17787.44    17649.76    229.64 o 
  -2  -8   5      640.75      527.69     36.01 o 
  -1  -8   5    27419.08    28577.56    407.22 o 
   0  -8   5      131.59       71.01     24.99 o 
   1  -8   5    11214.20    10884.46    403.22 o 
   2  -8   5      467.53      403.06     88.31 o 
   3  -8   5    62040.43    62611.01   1538.06 o 
   4  -8   5      669.72      509.50     55.86 o 
   5  -8   5     2285.25     2045.08     92.07 o 
   6  -8   5     7823.72     7577.37    145.61 o 
   7  -8   5    35734.95    36275.09    452.75 o 
   8  -8   5      735.22      735.95     53.28 o 
   9  -8   5    11142.51    11734.81    203.44 o 
  10  -8   5     1201.42     1071.22     68.04 o 
  11  -8   5    15759.67    16216.63    265.52 o 
  12  -8   5     3299.05     3351.75    146.69 o 
  13  -8   5      496.55      424.33     62.97 o 
  14  -8   5     6890.73     6733.02    213.28 o 
  15  -8   5      210.96      152.34     55.40 o 
  16  -8   5     4660.44     4786.67    201.87 o 
  17  -8   5     3588.88     3485.49    514.86 o 
  18  -8   5     2142.68     1610.28    213.09 o 
  19  -8   5       10.23     -129.18     64.59 o 
  20  -8   5      857.03      526.38    115.71 o 
 -19  -7   5      254.22      554.27    119.78 o 
 -18  -7   5        3.75      -68.12     77.54 o 
 -17  -7   5      121.12       61.53     86.42 o 
 -16  -7   5     1143.51     1097.10    157.86 o 
 -15  -7   5      385.03      555.06     99.91 o 
 -14  -7   5     4658.14     4455.05    280.76 o 
 -13  -7   5      224.60      351.69     78.39 o 
 -12  -7   5      384.01      329.15    107.60 o 
 -11  -7   5     1153.92     1220.20     77.50 o 
 -10  -7   5      258.38      203.98     46.50 o 
  -9  -7   5     5207.73     5202.05    174.44 o 
  -8  -7   5    23207.47    22457.10    291.47 o 
  -7  -7   5      544.87      715.64     45.05 o 
  -6  -7   5       60.67       31.71     27.65 o 
  -5  -7   5    15146.55    14266.97    202.11 o 
  -4  -7   5       93.20       59.88     21.89 o 
  -3  -7   5     6802.53     6443.84    189.58 o 
  -2  -7   5     2667.06     2266.26     90.49 o 
  -1  -7   5    58602.57    57326.17    770.22 o 
   0  -7   5     1468.63     1255.22     66.56 o 
   1  -7   5     8251.97     8990.87    337.35 o 
   3  -7   5    67978.05    82583.29   2816.29 o 
   4  -7   5      977.20      732.53     52.22 o 
   5  -7   5    60167.35    62104.36    814.86 o 
   6  -7   5     2500.04     2183.77     71.42 o 
   7  -7   5      271.73      587.64     43.32 o 
   8  -7   5     5558.00     5589.07    120.52 o 
   9  -7   5     1800.22     1728.68     71.57 o 
  10  -7   5     2970.02     2906.21     99.47 o 
  11  -7   5     2265.00     2109.84    155.27 o 
  12  -7   5     4318.45     3701.33    139.74 o 
  13  -7   5       74.99       97.16     45.05 o 
  14  -7   5      180.53      281.10     55.82 o 
  15  -7   5       11.22      -23.96     41.28 o 
  16  -7   5     1103.68      912.02    109.20 o 
  17  -7   5      160.16      223.18     84.18 o 
  18  -7   5    14948.50    16455.13    436.49 o 
  19  -7   5      133.66       31.98     74.93 o 
  20  -7   5     2387.87     2308.34    173.55 o 
 -19  -6   5      100.13      271.38    101.71 o 
 -18  -6   5      797.57      717.58    120.77 o 
 -17  -6   5      231.75      250.80     91.94 o 
 -16  -6   5     1443.88      967.05    120.39 o 
 -15  -6   5      258.96      218.16     79.58 o 
 -14  -6   5    20296.62    20068.16    590.25 o 
 -13  -6   5       38.54      100.30    107.50 o 
 -12  -6   5    26155.89    26558.16    483.91 o 
 -11  -6   5     3339.54     3490.27    164.41 o 
 -10  -6   5    18268.68    16778.99    274.10 o 
  -9  -6   5     2576.59     2563.91    100.92 o 
  -8  -6   5    13724.52    13544.47    181.79 o 
  -7  -6   5      566.01      695.67     49.00 o 
  -6  -6   5    26113.19    26029.79    352.91 o 
  -5  -6   5      313.12      473.93     33.72 o 
  -4  -6   5      378.99      343.50     30.48 o 
  -3  -6   5     2752.30     3230.68     94.83 o 
  -2  -6   5     8993.76     7808.06    320.19 o 
  -1  -6   5     4497.69     4675.59    219.60 o 
   0  -6   5     8632.79     7052.88    197.69 o 
   1  -6   5    21343.95    22970.41    415.77 o 
   2  -6   5      178.17      126.87     31.10 o 
   3  -6   5   101847.68   108830.15   2138.63 o 
   4  -6   5      964.73      719.89     35.21 o 
   5  -6   5     1155.84     1910.95     62.63 o 
   6  -6   5    27982.27    27164.49    335.15 o 
   7  -6   5    19652.08    18580.19    377.12 o 
   8  -6   5     6635.08     6328.07    124.24 o 
   9  -6   5    14899.97    16232.38    239.76 o 
  10  -6   5     2932.82     2763.42     87.89 o 
  11  -6   5      871.99      641.69     87.07 o 
  12  -6   5    11204.92    10134.59    250.89 o 
  13  -6   5      456.15      569.06     68.25 o 
  14  -6   5     2239.35     2282.88    113.87 o 
  15  -6   5        3.11      -46.26     77.41 o 
  16  -6   5    12509.88    13441.39    345.11 o 
  17  -6   5      882.04     1046.54    114.88 o 
  18  -6   5     2160.50     1657.36    154.18 o 
  19  -6   5       50.90      -34.67     94.55 o 
  20  -6   5     1952.88     1439.85    172.44 o 
 -20  -5   5       28.35      -28.54    103.45 o 
 -19  -5   5        1.10      144.74     88.22 o 
 -18  -5   5     7679.66     8254.88    289.38 o 
 -17  -5   5      409.67      283.02     95.24 o 
 -16  -5   5       24.68     -121.43     60.72 o 
 -15  -5   5     1408.77     1749.13    139.14 o 
 -14  -5   5    14978.02    14496.06    345.06 o 
 -13  -5   5       78.00      265.57     72.53 o 
 -12  -5   5      789.93      462.86    101.31 o 
 -11  -5   5     5985.83     5846.86    193.67 o 
 -10  -5   5       23.03      -43.59     29.12 o 
  -9  -5   5    11151.64    11045.89    228.86 o 
  -8  -5   5      114.70      117.69     20.65 o 
  -7  -5   5     1415.42     1359.72     58.02 o 
  -6  -5   5    47058.66    42298.68    513.26 o 
  -5  -5   5    67384.16    66092.41    606.54 o 
  -4  -5   5    11326.06    10449.94    151.05 o 
  -3  -5   5   100226.70   100386.60   1240.62 o 
  -2  -5   5     1661.27     1559.37     66.35 o 
  -1  -5   5     1046.64      954.16     45.44 o 
   0  -5   5     1158.65      787.73    101.69 o 
   1  -5   5    10097.50     9869.10    272.46 o 
   2  -5   5    11763.65    10603.46    201.47 o 
   4  -5   5      926.36      390.78    158.24 o 
   5  -5   5    87411.80    88490.36   1993.01 o 
   6  -5   5        4.36       -5.37     26.74 o 
   7  -5   5     7342.94     6781.03    108.01 o 
   8  -5   5    10606.78    10717.29    261.90 o 
   9  -5   5       79.39       51.62     31.50 o 
  10  -5   5     2046.62     1869.55     82.37 o 
  11  -5   5     9767.24    10457.35    216.79 o 
  12  -5   5     2618.68     2194.04    392.37 o 
  13  -5   5      730.15      750.00     75.17 o 
  14  -5   5       10.67      -24.94     43.16 o 
  15  -5   5      513.06      676.12    145.71 o 
  16  -5   5        4.22        3.05     62.39 o 
  17  -5   5     1521.58     1280.63    125.52 o 
  18  -5   5     4499.02     3964.16    288.02 o 
  19  -5   5       17.16     -134.08     67.04 o 
  20  -5   5     4156.49     4213.11    214.21 o 
 -20  -4   5     5294.31     5564.29    261.36 o 
 -19  -4   5      342.62      329.92    122.07 o 
 -18  -4   5      644.93      432.08    109.11 o 
 -17  -4   5       82.80      637.49    102.71 o 
 -16  -4   5     5816.25     6520.56    237.99 o 
 -15  -4   5      469.83      675.48     93.28 o 
 -14  -4   5    18784.20    18545.64    395.51 o 
 -13  -4   5      630.34      551.26     84.19 o 
 -12  -4   5     1179.23     1000.28     98.55 o 
 -11  -4   5     2636.58     2625.14    128.99 o 
 -10  -4   5      911.20      769.16     56.51 o 
  -9  -4   5       41.31        8.63     26.62 o 
  -8  -4   5      474.09      479.76     43.33 o 
  -7  -4   5    46725.03    46660.95    449.96 o 
  -6  -4   5    15533.85    13339.49    182.55 o 
  -5  -4   5     6967.58     6921.64    105.25 o 
  -4  -4   5      190.42      101.82     21.45 o 
  -3  -4   5    17929.58    17973.77    456.36 o 
  -2  -4   5     1691.65     1446.46     60.35 o 
  -1  -4   5     6753.26     6851.73    170.00 o 
   0  -4   5      365.71      358.21     50.82 o 
   1  -4   5   101191.20   115313.28   2009.66 o 
   2  -4   5     1727.20     1283.45    143.03 o 
   3  -4   5     1767.28     2759.75    113.27 o 
   4  -4   5     1367.95     1202.87    127.58 o 
   6  -4   5    23406.73    23497.92    461.30 o 
   7  -4   5    27675.02    29893.70    347.68 o 
   8  -4   5     5867.82     5055.58    182.81 o 
   9  -4   5    24329.17    24542.05    361.60 o 
  10  -4   5      649.45      569.69     51.89 o 
  11  -4   5    20261.28    21049.65    344.89 o 
  12  -4   5    80210.62    81673.45   1060.18 o 
  13  -4   5     2204.35     1545.87    114.92 o 
  14  -4   5     1664.83     1545.56    112.84 o 
  15  -4   5      308.56      216.97     63.54 o 
  16  -4   5     1882.78     2263.19    145.65 o 
  17  -4   5       44.35       58.73     94.82 o 
  18  -4   5     9307.98     9673.37    312.09 o 
  19  -4   5      132.94       20.51    161.04 o 
  20  -4   5     2261.99     1658.38    154.37 o 
 -20  -3   5     8547.98     9388.07    321.88 o 
 -19  -3   5        4.37       38.98     79.12 o 
 -18  -3   5    10979.51    11295.30    492.64 o 
 -17  -3   5       51.60      239.49     86.01 o 
 -16  -3   5      546.27      398.60     91.79 o 
 -15  -3   5      351.16      401.67     85.90 o 
 -14  -3   5    30114.65    30024.21    670.18 o 
 -13  -3   5      725.37      653.27     84.22 o 
 -12  -3   5    18004.56    17735.54    355.92 o 
 -11  -3   5      131.67      102.42     33.20 o 
 -10  -3   5        4.62      -19.47     24.97 o 
  -9  -3   5      814.72      890.67     45.00 o 
  -8  -3   5    13520.15    13540.81    186.11 o 
  -7  -3   5     2129.82     2513.38    117.85 o 
  -6  -3   5    23196.48    21862.73    387.68 o 
  -5  -3   5    29182.94    30872.34    283.63 o 
  -4  -3   5     2183.31     1811.91     59.74 o 
  -3  -3   5    68630.13    71117.32    890.35 o 
  -2  -3   5     1375.31     1173.70     53.21 o 
  -1  -3   5     1838.53     1680.66     93.26 o 
   0  -3   5      263.50      -27.98     25.29 o 
   1  -3   5    40852.27    46493.80    597.50 o 
   2  -3   5        1.51      -29.17     21.78 o 
   3  -3   5     7342.09     8307.50    204.18 o 
   4  -3   5     2507.36     2464.70    103.88 o 
   5  -3   5     4589.89     4258.80    140.84 o 
   6  -3   5    31537.46    30824.98    786.64 o 
   7  -3   5    38446.00    38757.06    421.66 o 
   8  -3   5     8324.67     7940.42    133.09 o 
   9  -3   5      273.93      288.35     32.66 o 
  10  -3   5      639.74      668.55     47.78 o 
  11  -3   5     2838.86     3880.32    287.21 o 
  12  -3   5    37505.09    38707.59    565.75 o 
  13  -3   5     2595.07     2425.04    324.54 o 
  14  -3   5      618.80      385.97     70.99 o 
  15  -3   5       68.99      -65.95     51.12 o 
  16  -3   5       54.01       25.98     63.98 o 
  17  -3   5       16.79      140.51     93.42 o 
  18  -3   5     4784.77     4115.31    353.61 o 
  19  -3   5        3.63      -66.64     85.76 o 
  20  -3   5     2873.53     3730.86    207.57 o 
 -20  -2   5      332.14      291.80    105.80 o 
 -19  -2   5        9.96      -44.80     74.63 o 
 -18  -2   5    10435.22    10312.32    316.24 o 
 -17  -2   5      100.61      524.97    132.80 o 
 -16  -2   5     4207.03     4108.26    189.90 o 
 -15  -2   5     1487.02     1586.19    132.91 o 
 -14  -2   5     5461.39     5110.73    202.84 o 
 -13  -2   5      354.50      308.45     72.64 o 
 -12  -2   5    27624.56    26268.59    460.05 o 
 -11  -2   5     8635.17     8628.31    198.98 o 
 -10  -2   5     2867.94     2517.55     87.29 o 
  -9  -2   5    14247.39    14132.56    192.58 o 
  -8  -2   5     7463.53     7301.07    124.19 o 
  -7  -2   5    16314.35    16936.27    254.45 o 
  -6  -2   5     3893.55     3519.93     79.22 o 
  -5  -2   5      555.40      325.86     22.13 o 
  -4  -2   5     3784.77     3251.15     77.89 o 
  -3  -2   5    11967.40    12733.99    181.12 o 
  -2  -2   5     1025.48      976.45     41.19 o 
  -1  -2   5    58444.87    63306.79    976.58 o 
   0  -2   5      604.94      504.48     35.53 o 
   1  -2   5   108393.63   117889.13   1739.30 o 
   2  -2   5    12728.57    11330.78    243.11 o 
   3  -2   5    93597.42    96316.83   1488.85 o 
   4  -2   5     7391.42     6313.90    166.72 o 
   5  -2   5     5679.43     6523.99    173.14 o 
   6  -2   5      255.41      160.00     29.64 o 
   7  -2   5    17117.41    16544.62    238.06 o 
   8  -2   5      420.91      334.85     30.20 o 
   9  -2   5     3597.85     3571.04     83.68 o 
  10  -2   5     5270.57     5250.48    158.26 o 
  11  -2   5    15838.27    17038.68    732.78 o 
  12  -2   5    20967.94    21379.47    429.34 o 
  13  -2   5        4.87      -34.76     45.52 o 
  14  -2   5     2433.40     2224.85    138.69 o 
  15  -2   5      909.46      965.08    187.60 o 
  16  -2   5      335.64      257.49     77.62 o 
  17  -2   5      188.07      281.33     82.29 o 
  18  -2   5     3104.07     2380.78    189.41 o 
  19  -2   5     2376.57     2996.17    200.43 o 
 -21  -1   5       71.57       11.86    121.11 o 
 -20  -1   5     3160.92     3426.03    211.39 o 
 -19  -1   5      296.98      497.80    100.97 o 
 -18  -1   5     5390.26     5591.68    239.55 o 
 -17  -1   5      981.61     1109.83    121.87 o 
 -16  -1   5        5.71      -98.00     60.26 o 
 -15  -1   5     1155.67     1056.21    112.35 o 
 -14  -1   5    17652.43    17197.34    312.80 o 
 -13  -1   5       15.34      -48.43     43.69 o 
 -12  -1   5     2062.04     1758.29    160.78 o 
 -11  -1   5    19387.67    18756.75    428.35 o 
 -10  -1   5     1680.85     1339.60     57.45 o 
  -9  -1   5    22499.23    22255.39    270.22 o 
  -8  -1   5    57084.94    55896.93    950.98 o 
  -7  -1   5     1521.65     1722.85     96.69 o 
  -6  -1   5      172.29      244.99     26.25 o 
  -5  -1   5    14011.14    14471.84    164.40 o 
  -4  -1   5      314.91      214.48     32.04 o 
  -3  -1   5     1108.64     1615.37     52.24 o 
  -2  -1   5       30.42       30.19     14.20 o 
  -1  -1   5    69609.27    78444.19   1627.29 o 
   0  -1   5      602.77      551.85     32.75 o 
   1  -1   5    27226.56    30338.51    408.51 o 
   2  -1   5       98.73       37.03     11.33 o 
   3  -1   5     7369.42     8134.85    121.81 o 
   4  -1   5      449.22      454.23     28.71 o 
   5  -1   5    19906.65    19726.79    250.99 o 
   6  -1   5    38712.23    36234.13    371.80 o 
   7  -1   5       55.33       57.58     18.93 o 
   8  -1   5    12582.45    11917.79    223.74 o 
   9  -1   5      121.76      169.08     28.50 o 
  10  -1   5     7726.49     6925.26    190.03 o 
  11  -1   5     3766.86     4410.54    159.97 o 
  12  -1   5    16884.20    17348.55    688.38 o 
  13  -1   5      889.36     1006.16    102.60 o 
  14  -1   5     1106.60     1072.24    111.32 o 
  15  -1   5       23.18       58.19     63.29 o 
  16  -1   5     1226.16     1088.52    119.66 o 
  17  -1   5      178.13      329.91     90.96 o 
  18  -1   5    24192.10    24133.64    559.95 o 
  19  -1   5      330.98      600.44    171.51 o 
 -21   0   5        4.71       30.77    118.89 o 
 -20   0   5    13282.12    14602.44    506.69 o 
 -19   0   5       44.60      119.16     81.08 o 
 -18   0   5     5967.74     6047.46    242.48 o 
 -17   0   5        0.02      -39.30     64.32 o 
 -16   0   5     3998.90     4051.05    183.10 o 
 -15   0   5      241.82      172.48     60.42 o 
 -14   0   5      513.84      425.07     68.34 o 
 -13   0   5       22.77      -29.88     43.42 o 
 -12   0   5    42613.32    42539.17    649.32 o 
 -11   0   5      815.84      682.84     77.26 o 
 -10   0   5     1285.23     1342.20     58.33 o 
  -9   0   5     6103.49     5095.19    103.54 o 
  -8   0   5      549.84      517.43     42.04 o 
  -7   0   5    11400.73    13403.64    340.79 o 
  -6   0   5     8629.55     7918.79    123.88 o 
  -5   0   5    15483.19    17941.40    193.98 o 
  -4   0   5      146.24      180.55     28.72 o 
  -3   0   5      135.73       -5.90     26.68 o 
  -2   0   5      955.82     1051.03     48.43 o 
  -1   0   5      522.98     1177.97     82.81 o 
   0   0   5     7182.61     6301.36    148.36 o 
   1   0   5    14824.39    14049.19    179.17 o 
   2   0   5     2862.24     2782.29     57.39 o 
   3   0   5    15663.98    16072.24    280.81 o 
   4   0   5     7330.39     7029.02     86.05 o 
   5   0   5     4981.72     5048.64     80.27 o 
   6   0   5    68101.97    65651.77    707.87 o 
   7   0   5    18107.78    17778.20    206.71 o 
   8   0   5     2621.86     2621.28     72.27 o 
  10   0   5       38.77      -13.13     45.16 o 
  11   0   5       34.37       -8.21     40.17 o 
  12   0   5     1477.37     1399.02    155.48 o 
  13   0   5        2.74       26.83     55.70 o 
  14   0   5    11232.59    10440.60    303.66 o 
  15   0   5       54.36      204.31    117.19 o 
  16   0   5      231.17      116.12     70.93 o 
  17   0   5      394.55     1147.07    134.92 o 
  18   0   5      316.99      449.19    120.91 o 
  19   0   5      597.73      673.05    150.17 o 
 -21   1   5      103.16      211.26    128.82 o 
 -20   1   5      258.02       89.18    117.38 o 
 -19   1   5       33.87      135.65     81.98 o 
 -18   1   5      315.92       15.08     85.58 o 
 -17   1   5      387.27      514.94     91.35 o 
 -16   1   5      197.34       49.35     61.13 o 
 -15   1   5       26.95      -35.19     48.23 o 
 -14   1   5     1200.39     1033.35     86.62 o 
 -13   1   5     2203.73     2372.69    184.28 o 
 -12   1   5     7600.00     6307.78    243.04 o 
 -11   1   5    35449.92    36435.95    560.60 o 
 -10   1   5     1467.85     1170.22     63.08 o 
  -9   1   5    23147.24    24613.73    295.07 o 
  -8   1   5    26556.18    25156.60    296.70 o 
  -7   1   5     1306.08     1275.85     58.95 o 
  -6   1   5     2331.98     2399.87     66.37 o 
  -5   1   5   103647.96   104353.78    842.90 o 
  -4   1   5      403.52      373.75     36.35 o 
  -3   1   5      185.77       68.55     38.52 o 
  -2   1   5     1010.26      718.92     52.90 o 
  -1   1   5    37945.41    44834.19    686.93 o 
   0   1   5     4633.23     3564.93    110.52 o 
   1   1   5    26327.56    28341.83    477.94 o 
   2   1   5     7854.15     7354.66    131.18 o 
   3   1   5    28501.66    31536.07    414.21 o 
   4   1   5      416.32      412.30     42.46 o 
   5   1   5    39005.43    42623.51    550.26 o 
   6   1   5        5.50       23.85     27.10 o 
   7   1   5     9646.49    10227.04    158.86 o 
   8   1   5      698.20      844.52     85.40 o 
  10   1   5     4181.66     4269.02    224.81 o 
  11   1   5     1586.87     1714.05    116.74 o 
  12   1   5     5081.45     4443.36    185.14 o 
  13   1   5      380.70      578.03     89.23 o 
  14   1   5      200.17       14.49     69.79 o 
  15   1   5      113.80      225.38    133.89 o 
  16   1   5      632.88      683.43    106.27 o 
  17   1   5      217.93      792.31    119.95 o 
  18   1   5     9503.52    10235.22    349.27 o 
  19   1   5        7.94      -30.61     84.21 o 
 -21   2   5       91.10      394.97    189.58 o 
 -20   2   5    16217.86    17507.39    542.20 o 
 -19   2   5      212.87      260.09     87.30 o 
 -18   2   5      474.59      103.18     89.17 o 
 -17   2   5     3147.06     3216.03    178.35 o 
 -16   2   5    17442.38    17007.59    453.73 o 
 -15   2   5     2604.75     2318.93    157.95 o 
 -14   2   5     6117.70     6121.89    175.59 o 
 -13   2   5       84.23       58.99     43.81 o 
 -12   2   5    20145.96    19439.26    394.94 o 
 -11   2   5     3070.98     2727.29    125.44 o 
 -10   2   5        0.37      -35.57     22.98 o 
  -9   2   5    14792.03    14886.01    230.13 o 
  -8   2   5     1887.84     1257.68     70.92 o 
  -7   2   5    34581.68    36823.69    608.49 o 
  -6   2   5     1035.52     1013.30     55.11 o 
  -5   2   5   106297.73   118346.62   1115.43 o 
  -4   2   5      374.67      390.93     32.38 o 
  -3   2   5       48.01       34.75     19.15 o 
  -2   2   5      455.34      327.49     60.74 o 
  -1   2   5     2550.56     2550.50     91.79 o 
   0   2   5     1746.42     1821.79    110.08 o 
   1   2   5     6149.41     7861.15    198.97 o 
   2   2   5    33836.42    32230.42    725.18 o 
   3   2   5     6653.36     6201.90    159.33 o 
   4   2   5       59.57       48.09     25.03 o 
   5   2   5    28714.81    30722.34    485.93 o 
   6   2   5   111237.26   104035.48   1272.85 o 
   7   2   5    16311.52    14743.87    415.50 o 
   8   2   5      484.33      409.03     64.41 o 
  10   2   5    11274.83    10564.48    278.32 o 
  11   2   5     2762.30     2705.43    145.47 o 
  12   2   5    37065.06    36512.07    926.55 o 
  13   2   5      378.19      268.28     81.99 o 
  14   2   5    10834.94    10648.84    321.62 o 
  15   2   5      191.36      207.49     79.49 o 
  16   2   5        0.24      -75.27     61.86 o 
  17   2   5      140.36      273.44    102.39 o 
  18   2   5     2806.94     3042.70    212.12 o 
 -21   3   5      258.52      251.21    130.63 o 
 -20   3   5     1716.74     1091.33    175.38 o 
 -19   3   5      104.49       22.84     94.84 o 
 -18   3   5    10319.23    11211.81    397.95 o 
 -17   3   5       91.42      194.84    108.55 o 
 -16   3   5     7084.96     7124.42    208.13 o 
 -15   3   5      758.91      593.98     78.30 o 
 -14   3   5     1050.48      970.38     87.62 o 
 -13   3   5       81.23      105.66     44.61 o 
 -12   3   5     2791.70     2387.79    120.75 o 
 -11   3   5      530.92      415.67     55.67 o 
 -10   3   5     6134.39     6165.95    119.68 o 
  -9   3   5     6982.90     7166.29    173.45 o 
  -8   3   5     2952.90     3221.47     81.55 o 
  -7   3   5    11317.36    12821.89    176.94 o 
  -6   3   5     1724.28     1595.16    103.14 o 
  -5   3   5    87595.03    87847.51    779.03 o 
  -4   3   5      688.02      754.81     39.74 o 
  -3   3   5    44287.00    47975.65    903.47 o 
  -2   3   5     1284.76     1067.01     73.45 o 
  -1   3   5     1049.67     1311.33    100.85 o 
   0   3   5    12108.36    11233.28    251.02 o 
   1   3   5    25444.92    27503.23    489.14 o 
   2   3   5     4642.83     4483.63    114.48 o 
   3   3   5      883.26      655.75     50.30 o 
   4   3   5     1375.59     1296.31     65.41 o 
   5   3   5     3966.03     4763.28    123.49 o 
   6   3   5     3272.85     3235.14    124.92 o 
   7   3   5     1882.82     1902.85    102.08 o 
   8   3   5    13268.73    11872.19    352.85 o 
  10   3   5     8784.85     8292.52    249.89 o 
  11   3   5      158.44      141.00     66.07 o 
  12   3   5     9955.66     8871.16    289.85 o 
  13   3   5       71.09      792.60    107.23 o 
  14   3   5       44.10     -117.40     62.29 o 
  15   3   5       13.98       22.31     89.70 o 
  16   3   5      486.98      358.99    115.03 o 
  17   3   5        0.68     -115.60     79.45 o 
  18   3   5       60.49       13.57    140.95 o 
 -21   4   5       12.84     -144.16    149.72 o 
 -20   4   5     2643.47     2124.72    220.55 o 
 -19   4   5        1.55     -123.18     61.69 o 
 -18   4   5     9318.91     8771.76    248.17 o 
 -17   4   5     9276.74    10056.78    266.88 o 
 -16   4   5     2239.43     2180.87    133.43 o 
 -15   4   5     1244.13     1193.52    105.15 o 
 -14   4   5     6011.20     5738.56    180.41 o 
 -13   4   5      103.43       21.59     55.29 o 
 -12   4   5     2424.51     2232.03    112.38 o 
 -11   4   5    35963.56    36087.34    481.99 o 
 -10   4   5      340.43      401.30     38.66 o 
  -9   4   5     2062.14     2159.25     71.92 o 
  -8   4   5      321.26      300.00     36.17 o 
  -7   4   5    28642.50    29300.08    308.38 o 
  -6   4   5     1005.29      977.27     56.76 o 
  -5   4   5    91714.78    96280.56    852.66 o 
  -4   4   5      114.72       38.51     18.83 o 
  -3   4   5     1730.97     1876.65     78.14 o 
  -2   4   5      220.73      156.41     58.05 o 
  -1   4   5     1362.46     1196.47     82.67 o 
   0   4   5      113.24      121.10     30.49 o 
   1   4   5    63812.62    64051.11   1241.90 o 
   2   4   5     3797.56     3606.08    114.67 o 
   3   4   5     5437.80     5426.30    183.12 o 
   4   4   5     1465.58     1281.22     59.89 o 
   5   4   5     1074.34      960.72     57.53 o 
   6   4   5    14930.99    14394.79    262.39 o 
   7   4   5      306.77      644.77    103.62 o 
   9   4   5      260.10      546.76     84.46 o 
  10   4   5     3986.11     4015.65    186.43 o 
  11   4   5     1421.36     2209.28    152.80 o 
  12   4   5    15670.36    14738.07    586.16 o 
  13   4   5      914.15     1164.38    133.97 o 
  14   4   5      208.03      228.35     82.58 o 
  15   4   5       86.07      532.87    103.45 o 
  16   4   5     2101.18     1782.87    210.33 o 
  17   4   5       67.92       30.67     98.71 o 
  18   4   5     1681.38     1327.55    163.99 o 
 -21   5   5      226.15       58.38    216.13 o 
 -20   5   5      243.15      -26.11    109.74 o 
 -19   5   5       12.19       56.22     73.19 o 
 -18   5   5     1977.11     2055.45    141.00 o 
 -17   5   5     6585.04     6454.70    329.54 o 
 -16   5   5    15935.03    15907.74    321.03 o 
 -15   5   5     2014.92     1836.60    124.69 o 
 -14   5   5     7483.22     7711.64    214.95 o 
 -13   5   5     1353.77     1444.13     94.08 o 
 -12   5   5        2.99      -20.34     35.41 o 
 -11   5   5    29065.74    30424.74    396.89 o 
 -10   5   5     7774.58     7860.73    130.96 o 
  -9   5   5     1356.81     1358.94     57.25 o 
  -8   5   5        1.52      -27.21     20.57 o 
  -7   5   5    11286.93    13483.39    197.81 o 
  -6   5   5      302.23      218.61     33.95 o 
  -5   5   5     2022.05     2587.97     83.41 o 
  -4   5   5     1599.16     1457.33     56.97 o 
  -3   5   5    28523.85    28021.14    409.56 o 
  -2   5   5        0.91       -7.31     15.76 o 
  -1   5   5    42676.90    45616.13    520.76 o 
   0   5   5    17915.94    17169.65    289.13 o 
   1   5   5     1957.74     2797.97    101.00 o 
   2   5   5    34101.75    33687.41    486.00 o 
   3   5   5      131.67       33.86     25.47 o 
   4   5   5       30.98       32.92     25.55 o 
   5   5   5     1607.89     1648.80     73.39 o 
   6   5   5     8389.73     8024.49    281.57 o 
   7   5   5       29.22       82.22     35.04 o 
   8   5   5    21945.50    21451.33    464.40 o 
   9   5   5       22.38       69.65     58.58 o 
  10   5   5     9398.04     8809.15    282.24 o 
  11   5   5     1242.46     1297.29    132.22 o 
  12   5   5    22890.78    23707.26    904.21 o 
  13   5   5      436.37      662.07    108.60 o 
  14   5   5      724.66      347.53    110.71 o 
  15   5   5      182.65      440.85    104.86 o 
  16   5   5     9051.68     9953.86    503.58 o 
  17   5   5      130.92       75.83    110.73 o 
 -21   6   5       31.33     -112.68    101.97 o 
 -20   6   5     1050.40      992.90    168.89 o 
 -19   6   5       28.75      -53.99     61.71 o 
 -18   6   5     5995.27     6212.97    209.79 o 
 -17   6   5     1339.57     1152.33    129.42 o 
 -16   6   5       16.03      -81.21     55.05 o
[truncated: 1,049,252 more chars]
